# Supplementary material for: The Phosphatase Cascade Nem1/Spo7-Pah1 Regulates Fungal Development, Lipid Homeostasis, and Virulence in Botryosphaeria dothidea
Source: Microbiol Spectr. 2023 May 16;11(3):e03881-22. doi: 10.1128/spectrum.03881-22 (PMC10269782; doi:10.1128/spectrum.03881-22)
Supplement: Supplemental file 2 — Supplemental material. Download spectrum.03881-22-s0002.xls, XLS file, 1.9 MB [file spectrum.03881-22-s0002.xls]

## Sheet: WT_ZTvsWT_YE_deg_all
gene_id	WT_ZT_A	WT_ZT_B	WT_YE_A	WT_YE_B	WT_ZT	WT_YE	log2FoldChange	pvalue	padj	gene_name	gene_chr	gene_start	gene_end	gene_strand	gene_length	gene_biotype	gene_description	tf_family
BOTSDO01215	24595.6	25484	37.0212	24.7699	25039.8	30.8956	9.6795	1.49587e-297	4.20827e-294	GTA08_BOTSDO01215	WWBZ02000001.1	3983681	3984945	+	1107	protein_coding	putative sorbitol xylitol && A1CFY8.2 RecName: Full=Probable D-xylulose reductase A; AltName: Full=Xylitol dehydrogenase A && PF00107:Zinc-binding dehydrogenase|PF08240:Alcohol dehydrogenase GroES-like domain	ADH_N
BOTSDO01410	28234.7	23160.3	123.404	145.203	25697.5	134.304	7.57704	3.24627e-271	7.30606e-268	GTA08_BOTSDO01410	WWBZ02000001.1	4743770	4746880	-	2742	protein_coding	FAD dependent oxidoreductase && Q9UTM9.1 RecName: Full=L-saccharopine oxidase; Flags: Precursor && PF01266:FAD dependent oxidoreductase	DAO
BOTSDO06587	23504.9	20008.3	27.7659	47.8316	21756.6	37.7987	9.15004	2.23659e-262	4.19473e-259	GTA08_BOTSDO06587	WWBZ02000040.1	1762960	1763505	+	546	protein_coding	Cupin RmlC-type && - && PF07883:Cupin domain	Cupin_2
BOTSDO12986	46235.5	29577.9	37.0212	26.4782	37906.7	31.7497	10.233	1.90694e-258	3.06554e-255	GTA08_BOTSDO12986	WWBZ02000009.1	845901	847376	-	1161	protein_coding	putative serine protease protein && P23653.1 RecName: Full=Proteinase R; Flags: Precursor && PF00082:Subtilase family	Peptidase_S8
BOTSDO07931	28620.2	36674.1	250.922	275.886	32647.2	263.404	6.95256	6.45565e-242	9.08068e-239	GTA08_BOTSDO07931	WWBZ02000051.1	1901214	1903008	+	1689	protein_coding	Amino acid/polyamine transporter I && P18696.2 RecName: Full=Proline-specific permease; AltName: Full=Proline transport protein && PF00324:Amino acid permease	AA_permease
BOTSDO01844	17914	17968.6	162.482	195.597	17941.3	179.039	6.64393	1.15714e-238	1.44681e-235	GTA08_BOTSDO01844	WWBZ02000016.1	261516	262679	-	1035	protein_coding	mitochondrial 2-oxoglutarate malate carrier protein && P0C582.1 RecName: Full=Putative mitochondrial 2-oxoglutarate/malate carrier protein; Short=OGCP; AltName: Full=Mitochondrial carrier 33 && PF00153:Mitochondrial carrier protein	Mito_carr
BOTSDO11805	11389.4	11845.1	88.4396	71.7474	11617.3	80.0935	7.18602	9.92655e-234	1.11703e-230	GTA08_BOTSDO11805	WWBZ02000002.1	972289	976915	-	4575	protein_coding	ABC transporter-like protein && P43071.1 RecName: Full=Multidrug resistance protein CDR1 && PF14510:ABC-transporter extracellular N-terminal|PF06422:CDR ABC transporter|PF00005:ABC transporter|PF01061:ABC-2 type transporter	ABC2_membrane
BOTSDO03993	10861.1	10943.1	18.5106	26.4782	10902.1	22.4944	8.90436	4.1719e-218	4.26785e-215	GTA08_BOTSDO03993	WWBZ02000022.1	2018670	2020412	+	1515	protein_coding	Cytochrome P450 && Q12645.1 RecName: Full=Pisatin demethylase; AltName: Full=Cytochrome P450 57A1 && PF00067:Cytochrome P450	p450
BOTSDO00810	9392.52	8337.49	85.3545	98.2256	8865.01	91.79	6.59021	3.73304e-199	3.50066e-196	GTA08_BOTSDO00810	WWBZ02000001.1	2748527	2750319	-	1569	protein_coding	Glycoside hydrolase family 47 && Q4WFX9.2 RecName: Full=Probable leucine aminopeptidase 2; AltName: Full=Leucyl aminopeptidase 2; Short=LAP2; Flags: Precursor && PF02225:PA domain|PF04389:Peptidase family M28	-
BOTSDO03684	6516.88	7541.05	54.5034	69.185	7028.97	61.8442	6.82163	7.68113e-182	6.6489e-179	GTA08_BOTSDO03684	WWBZ02000022.1	977871	981116	+	2985	protein_coding	hydantoinase oxoprolinase && - && PF06032:Protein of unknown function (DUF917)|PF05378:Hydantoinase/oxoprolinase N-terminal region|PF01968:Hydantoinase/oxoprolinase	-
BOTSDO06586	10348.1	8120.19	59.6453	82.8511	9234.16	71.2482	7.00993	3.62403e-179	2.91294e-176	GTA08_BOTSDO06586	WWBZ02000040.1	1759956	1762525	+	2175	protein_coding	putative FAD binding domain protein && Q9F131.1 RecName: Full=3-hydroxybenzoate 6-hydroxylase 1; AltName: Full=Constitutive 3-hydroxybenzoate 6-hydroxylase && PF01494:FAD binding domain|PF06314:Acetoacetate decarboxylase (ADC)	FAD_binding_3
BOTSDO09627	21369.6	17617	237.553	157.161	19493.3	197.357	6.63054	1.06106e-175	7.96006e-173	GTA08_BOTSDO09627	WWBZ02000073.1	268436	270086	-	1596	protein_coding	putative 3-octaprenyl-4-hydroxybenzoate carboxy- protein && A2QHE5.1 RecName: Full=Ferulic acid decarboxylase 1; AltName: Full=Phenacrylate decarboxylase && PF01977:3-octaprenyl-4-hydroxybenzoate carboxy-lyase	-
BOTSDO11983	10707.3	10638.7	223.156	182.785	10673	202.97	5.71934	3.60666e-174	2.53661e-171	GTA08_BOTSDO11983	WWBZ02000002.1	1636175	1637013	-	735	protein_coding	hypothetical protein && - && -	-
BOTSDO04578	7976.67	6569.34	95.6381	81.997	7273	88.8176	6.35913	7.08732e-171	4.69139e-168	GTA08_BOTSDO04578	WWBZ02000022.1	3889434	3890552	-	1119	protein_coding	Methionine synthase vitamin-B12 independent && P42319.4 RecName: Full=Uncharacterized protein YxjH && PF01717:Cobalamin-independent synthase, Catalytic domain	-
BOTSDO12726	4819.83	4617.7	52.4467	58.0812	4718.77	55.264	6.41262	2.65221e-163	1.65808e-160	GTA08_BOTSDO12726	WWBZ02000009.1	5367	6899	-	1239	protein_coding	Acetamidase/Formamidase && Q9URY7.1 RecName: Full=Putative formamidase C869.04; AltName: Full=Formamide amidohydrolase && PF03069:Acetamidase/Formamidase family	FmdA_AmdA
BOTSDO10716	9199.2	10193.8	260.177	255.386	9696.5	257.782	5.23348	4.28338e-157	2.53689e-154	GTA08_BOTSDO10716	WWBZ02000082.1	696075	698066	+	1593	protein_coding	Major facilitator superfamily && O94491.1 RecName: Full=Uncharacterized transporter C417.10 && PF07690:Major Facilitator Superfamily	MFS_1
BOTSDO05765	9274.99	9020.15	266.347	231.471	9147.57	248.909	5.20141	2.81987e-152	1.5866e-149	GTA08_BOTSDO05765	WWBZ02000033.1	3134796	3135833	-	990	protein_coding	Intradiol ring-cleavage dioxygenase && Q6F4M7.1 RecName: Full=Hydroxyquinol 1,2-dioxygenase && PF00775:Dioxygenase|PF04444:Catechol dioxygenase N terminus	-
BOTSDO09454	3677.48	3731.06	45.2481	41.8526	3704.27	43.5504	6.41317	1.75491e-147	9.4038e-145	GTA08_BOTSDO09454	WWBZ02000062.1	3404268	3406385	-	1983	protein_coding	Peptidase S8/S53 subtilisin/kexin/sedolisin && Q8NK92.2 RecName: Full=Aorsin; Flags: Precursor && PF09286:Pro-kumamolisin, activation domain|PF00082:Subtilase family	Peptidase_S8
BOTSDO01217	4541.93	5069.74	94.6098	97.3714	4805.83	95.9906	5.64511	1.10092e-145	5.63122e-143	GTA08_BOTSDO01217	WWBZ02000001.1	3988571	3990317	+	1578	protein_coding	putative mfs sugar transporter protein && P49374.1 RecName: Full=High-affinity glucose transporter && PF00083:Sugar (and other) transporter	Sugar_tr
BOTSDO00830	4094.88	4305.07	64.7871	48.6857	4199.98	56.7364	6.21868	2.07932e-145	1.01733e-142	GTA08_BOTSDO00830	WWBZ02000001.1	2811196	2812794	+	1536	protein_coding	Nuclear envelope morphology protein 1 && O59718.1 RecName: Full=Nuclear envelope morphology protein 1 && PF03031:NLI interacting factor-like phosphatase	NIF
BOTSDO02845	30906	33936.3	1157.94	1285.47	32421.1	1221.71	4.72965	6.89761e-144	3.23412e-141	GTA08_BOTSDO02845	WWBZ02000016.1	3596054	3597931	-	1878	protein_coding	putative oligopeptide transporter protein && Q9P380.1 RecName: Full=Probable peptide transporter ptr2; AltName: Full=Peptide permease ptr2 && PF00854:POT family	-
BOTSDO01955	6644.29	5883.6	117.234	146.057	6263.95	131.645	5.56837	1.91331e-143	8.61219e-141	GTA08_BOTSDO01955	WWBZ02000016.1	634194	636039	+	1791	protein_coding	putative x-pro dipeptidyl-peptidase (s15 family) protein && Q81PE9.1 RecName: Full=Putative Xaa-Pro dipeptidyl-peptidase; Short=X-Pro dipeptidyl-peptidase; AltName: Full=X-prolyl-dipeptidyl aminopeptidase; Short=X-PDAP && PF02129:X-Pro dipeptidyl-peptidase (S15 family)|PF08530:X-Pro dipeptidyl-peptidase C-terminal non-catalytic domain	-
BOTSDO00025	4389.25	4172.85	29.8226	53.8105	4281.05	41.8166	6.65923	1.26329e-135	5.46763e-133	GTA08_BOTSDO00025	WWBZ02000001.1	134687	136812	+	1644	protein_coding	cytochrome P450 && P43083.1 RecName: Full=Cytochrome P450 52E1; AltName: Full=CYPLIIE1 [Candida apicola] && PF00067:Cytochrome P450	p450
BOTSDO08118	16981.4	15673.5	532.694	401.444	16327.5	467.069	5.12926	1.14106e-134	4.75569e-132	GTA08_BOTSDO08118	WWBZ02000051.1	2467577	2468032	-	456	protein_coding	hypothetical protein && - && -	-
BOTSDO02654	20838	19478.4	903.934	913.071	20158.2	908.503	4.47168	2.33746e-133	9.39407e-131	GTA08_BOTSDO02654	WWBZ02000016.1	2864035	2865801	-	1716	protein_coding	putative mfs multidrug transporter && W7MLD3.1 RecName: Full=Efflux pump FUS6; AltName: Full=Fusarin biosynthesis protein 6 && PF07690:Major Facilitator Superfamily	MFS_1
BOTSDO00046	5399.79	5689.87	178.936	169.973	5544.83	174.454	4.99106	4.5451e-133	1.76365e-130	GTA08_BOTSDO00046	WWBZ02000001.1	195546	198235	+	2442	protein_coding	Monooxygenase FAD-binding protein && A0A097ZPF7.1 RecName: Full=FAD-dependent monooxygenase andE; AltName: Full=Anditomin synthesis protein E && PF01494:FAD binding domain	FAD_binding_3
BOTSDO11691	3034.91	3487.11	28.7943	37.582	3261.01	33.1881	6.60849	2.47261e-131	8.97558e-129	GTA08_BOTSDO11691	WWBZ02000002.1	556420	558090	-	1617	protein_coding	Amine oxidase && O64411.1 RecName: Full=Polyamine oxidase; Flags: Precursor && PF01593:Flavin containing amine oxidoreductase	Amino_oxidase
BOTSDO01960	5216.36	4391.17	17.4822	7.68722	4803.77	12.5847	8.6171	1.18192e-129	4.15629e-127	GTA08_BOTSDO01960	WWBZ02000016.1	649450	650451	+	870	protein_coding	Cytochrome b5 && Q7XA48.1 RecName: Full=4,5-DOPA dioxygenase extradiol && PF02900:Catalytic LigB subunit of aromatic ring-opening dioxygenase	-
BOTSDO07736	20463.4	28414.5	676.665	735.411	24439	706.038	5.11299	9.62605e-125	3.28248e-122	GTA08_BOTSDO07736	WWBZ02000051.1	1300215	1300744	-	420	protein_coding	Guanine-specific ribonuclease N1/T1 && P10282.4 RecName: Full=Guanyl-specific ribonuclease F1; Short=RNase F1; Flags: Precursor && PF00545:ribonuclease	Ribonuclease
BOTSDO09112	7568.06	9156.48	305.425	285.281	8362.27	295.353	4.82408	9.50593e-123	3.14618e-120	GTA08_BOTSDO09112	WWBZ02000062.1	2166504	2168456	-	1809	protein_coding	Dak kinase && P48777.2 RecName: Full=Purine permease && PF00860:Permease family	-
BOTSDO07394	7445.04	8549.67	259.148	304.072	7997.35	281.61	4.82614	1.10622e-122	3.55665e-120	GTA08_BOTSDO07394	WWBZ02000051.1	151478	153955	+	1986	protein_coding	AMP-dependent synthetase/ligase && Q8J0E9.1 RecName: Full=Isopenicillin N epimerase component 1; Short=IPN epimerase component 1; AltName: Full=Isopenicillin N epimerase acyl-CoA synthase component && PF13193:AMP-binding enzyme C-terminal domain|PF00501:AMP-binding enzyme	AMP-binding
BOTSDO06583	4801.16	3536.31	64.7871	48.6857	4168.73	56.7364	6.20672	2.1333e-122	6.66835e-120	GTA08_BOTSDO06583	WWBZ02000040.1	1753154	1753921	-	768	protein_coding	putative short chain type dehydrogenase protein && P80869.2 RecName: Full=Glucose 1-dehydrogenase 2; AltName: Full=GLCDH-II; Short=GDH-II; AltName: Full=General stress protein 74; Short=GSP74 && PF00106:short chain dehydrogenase	adh_short
BOTSDO13456	7014.46	4172.85	40.1063	25.6241	5593.65	32.8652	7.42465	2.47452e-121	7.52589e-119	GTA08_BOTSDO13456	WWBZ02000012.1	295430	296993	-	1083	protein_coding	putative extracellular dioxygenase && - && PF00775:Dioxygenase	-
BOTSDO11859	4372.78	6551.91	63.7587	83.7053	5462.34	73.732	6.20549	1.36322e-119	3.83508e-117	GTA08_BOTSDO11859	WWBZ02000002.1	1208251	1211409	+	1989	protein_coding	proline oxidase && O74524.1 RecName: Full=Probable proline dehydrogenase, mitochondrial; AltName: Full=Probable proline oxidase; Flags: Precursor && PF01619:Proline dehydrogenase|PF06985:Heterokaryon incompatibility protein (HET)	-
BOTSDO08892	3378.72	3177.55	97.6949	95.6632	3278.13	96.679	5.08398	2.30063e-116	6.16404e-114	GTA08_BOTSDO08892	WWBZ02000062.1	1270111	1271245	-	837	protein_coding	Peptidase M43 pregnancy-associated plasma-A && E3QJV4.1 RecName: Full=Extracellular metalloprotease GLRG_06286; Flags: Precursor && PF05572:Pregnancy-associated plasma protein-A	-
BOTSDO06404	4045.45	3959.64	135.744	107.621	4002.55	121.683	5.04412	3.02003e-115	7.90336e-113	GTA08_BOTSDO06404	WWBZ02000040.1	975170	976413	+	1071	protein_coding	putative inosine uridine-preferring nucleoside hydrolase protein && - && PF01156:Inosine-uridine preferring nucleoside hydrolase	-
BOTSDO04788	3287.55	2489.77	29.8226	22.2075	2888.66	26.0151	6.80644	1.20517e-113	3.08223e-111	GTA08_BOTSDO04788	WWBZ02000022.1	4591199	4591707	+	444	protein_coding	Oxoglutarate/iron-dependent oxygenase && - && -	-
BOTSDO07716	3057.98	4175.92	55.5318	66.6226	3616.95	61.0772	5.88344	1.49656e-113	3.74239e-111	GTA08_BOTSDO07716	WWBZ02000051.1	1244948	1249240	+	4011	protein_coding	putative hydantoinase oxoprolinase protein && Q10094.1 RecName: Full=Uncharacterized protein C11D3.15 && PF01968:Hydantoinase/oxoprolinase|PF05378:Hydantoinase/oxoprolinase N-terminal region|PF02538:Hydantoinase B/oxoprolinase	Hydantoinase_B
BOTSDO12263	4700.1	5119.96	70.9573	118.725	4910.03	94.8411	5.68469	1.79627e-113	4.39422e-111	GTA08_BOTSDO12263	WWBZ02000007.1	884172	886236	-	2016	protein_coding	putative wsc domain containing protein && D4AUF4.1 RecName: Full=WSC domain-containing protein ARB_07870; Flags: Precursor && PF00141:Peroxidase	-
BOTSDO07981	5567.85	7068.52	215.957	220.367	6318.18	218.162	4.85585	6.06991e-113	1.45329e-110	GTA08_BOTSDO07981	WWBZ02000051.1	2050078	2051267	-	1092	protein_coding	Amidohydrolase 2 && - && PF04909:Amidohydrolase	Amidohydro_2
BOTSDO10900	2268.22	2432.37	46.2765	40.9985	2350.29	43.6375	5.7553	2.78957e-111	6.40633e-109	GTA08_BOTSDO10900	WWBZ02000082.1	1291674	1292502	+	621	protein_coding	hypothetical protein && D4AK18.2 RecName: Full=Uncharacterized secreted protein ARB_06907; Flags: Precursor && PF07510:Protein of unknown function (DUF1524)	-
BOTSDO04691	2923.97	2451.84	53.4751	42.7068	2687.91	48.0909	5.81152	3.0386e-111	6.83866e-109	GTA08_BOTSDO04691	WWBZ02000022.1	4292354	4294887	-	2436	protein_coding	opt family small oligopeptide transporter && P40900.2 RecName: Full=Sexual differentiation process protein isp4 && PF03169:OPT oligopeptide transporter protein	OPT
BOTSDO11869	13575.3	15461.4	567.659	701.245	14518.3	634.452	4.5152	4.00088e-111	8.82782e-109	GTA08_BOTSDO11869	WWBZ02000002.1	1251454	1253816	-	2202	protein_coding	hypothetical protein && - && -	-
BOTSDO11624	12713	14016.1	734.254	640.602	13364.6	687.428	4.28175	4.04212e-110	8.7473e-108	GTA08_BOTSDO11624	WWBZ02000002.1	309975	311782	+	1575	protein_coding	Permease cytosine/purines uracil thiamine allantoin && C8V329.1 RecName: Full=Purine-cytosine permease fcyB; Short=PCP fcyB; AltName: Full=Cytosine/purine transport protein fcyB; AltName: Full=Fluorocytosine resistance protein fcyB && PF02133:Permease for cytosine/purines, uracil, thiamine, allantoin	-
BOTSDO09851	3109.6	2795.22	89.4679	91.3925	2952.41	90.4302	5.0284	1.95574e-108	4.15243e-106	GTA08_BOTSDO09851	WWBZ02000073.1	963422	964849	+	1197	protein_coding	hypothetical protein && - && PF00775:Dioxygenase	-
BOTSDO09051	2306.67	2334.99	53.4751	44.415	2320.83	48.9451	5.57331	3.81332e-108	7.94653e-106	GTA08_BOTSDO09051	WWBZ02000062.1	1985419	1986580	-	1059	protein_coding	cupin domain protein && - && PF07883:Cupin domain	Cupin_2
BOTSDO13926	4072.91	3655.21	163.51	163.994	3864.06	163.752	4.56044	7.43351e-104	1.5209e-101	GTA08_BOTSDO13926	WWBZ02000014.1	437395	438804	-	1410	protein_coding	putative nitrosoguanidine resistance protein && - && PF12051:Protein of unknown function (DUF3533)	-
BOTSDO05119	30735.8	32495.1	1299.86	1718.52	31615.4	1509.19	4.38821	9.78373e-104	1.93151e-101	GTA08_BOTSDO05119	WWBZ02000033.1	975796	977508	-	1497	protein_coding	putative ammonium transporter protein && Q9C0V1.1 RecName: Full=Ammonium transporter 1 && PF00909:Ammonium Transporter Family	Ammonium_transp
BOTSDO11723	2010.09	2221.21	37.0212	26.4782	2115.65	31.7497	6.07089	2.52235e-103	4.8938e-101	GTA08_BOTSDO11723	WWBZ02000002.1	693971	695391	+	1182	protein_coding	putative tyrosinase central domain protein && B8NM74.1 RecName: Full=Tyrosinase ustQ; AltName: Full=Ustiloxin B biosynthesis protein Q && PF00264:Common central domain of tyrosinase	-
BOTSDO08625	5843.55	6004.55	312.624	257.095	5924.05	284.859	4.38026	4.77386e-102	9.10512e-100	GTA08_BOTSDO08625	WWBZ02000062.1	288186	291148	+	2418	protein_coding	putative potassium transporter && Q6VVA6.2 RecName: Full=Potassium transporter 1; AltName: Full=OsHAK1 && PF02705:K+ potassium transporter	K_trans
BOTSDO02158	2253.94	2920.27	54.5034	61.4977	2587.11	58.0006	5.47598	9.99379e-100	1.87433e-97	GTA08_BOTSDO02158	WWBZ02000016.1	1336066	1338475	+	2289	protein_coding	small oligopeptide opt family && O14031.1 RecName: Full=Glutathione transporter 1 && PF03169:OPT oligopeptide transporter protein	OPT
BOTSDO07772	25011.9	27355.7	1478.79	1083.9	26183.8	1281.34	4.35365	5.54843e-96	1.00704e-93	GTA08_BOTSDO07772	WWBZ02000051.1	1399878	1401530	-	1284	protein_coding	Peptidase M14 carboxypeptidase A && D4B5N0.1 RecName: Full=Metallocarboxypeptidase A-like protein ARB_03789; Flags: Precursor && PF00246:Zinc carboxypeptidase	-
BOTSDO09054	1712.42	1963.93	23.6524	31.603	1838.18	27.6277	6.04486	2.32404e-95	4.08632e-93	GTA08_BOTSDO09054	WWBZ02000062.1	1991598	1993210	+	1359	protein_coding	Monooxygenase FAD-binding protein && Q88FY2.1 RecName: Full=6-hydroxynicotinate 3-monooxygenase; Short=6HNA monooxygenase; AltName: Full=Nicotinate degradation protein C; Flags: Precursor && PF01494:FAD binding domain	FAD_binding_3
BOTSDO08012	145755	96827.2	3518.04	2203.67	121291	2860.86	5.40618	5.16364e-95	8.93946e-93	GTA08_BOTSDO08012	WWBZ02000051.1	2130412	2131642	+	1062	protein_coding	Peptidase M35 deuterolysin && E3QWD3.1 RecName: Full=Neutral protease 2 homolog MGG_10927; AltName: Full=Deuterolysin MGG_10927; Flags: Precursor && PF02102:Deuterolysin metalloprotease (M35) family	-
BOTSDO09758	1885.97	1911.66	47.3049	30.7489	1898.82	39.0269	5.61876	4.77667e-92	8.14422e-90	GTA08_BOTSDO09758	WWBZ02000073.1	666278	666912	-	354	protein_coding	hypothetical protein && - && -	-
BOTSDO11907	6740.95	8393.87	427.801	385.215	7567.41	406.508	4.21923	1.0627e-91	1.78485e-89	GTA08_BOTSDO11907	WWBZ02000002.1	1388167	1389453	+	1128	protein_coding	putative alpha-ketoglutarate dependent xanthine dioxygenase protein && O74885.2 RecName: Full=Putative dioxygenase C576.01c && PF02668:Taurine catabolism dioxygenase TauD, TfdA family	-
BOTSDO01615	4711.09	4799.13	302.34	300.656	4755.11	301.498	3.97932	2.47715e-91	4.09932e-89	GTA08_BOTSDO01615	WWBZ02000001.1	5521818	5523707	+	1890	protein_coding	hypothetical protein && Q08989.1 RecName: Full=Uncharacterized protein YPL277C; Flags: Precursor && -	-
BOTSDO13807	3487.46	3057.63	161.454	158.869	3272.54	160.161	4.35301	4.99979e-91	8.15401e-89	GTA08_BOTSDO13807	WWBZ02000013.1	742455	743549	-	882	protein_coding	phytanoyl-dioxygenase family protein && P47181.1 RecName: Full=Uncharacterized protein YJR154W && PF05721:Phytanoyl-CoA dioxygenase (PhyH)	PhyH
BOTSDO09974	3982.84	3216.5	135.744	160.577	3599.67	148.161	4.60002	1.06872e-90	1.71805e-88	GTA08_BOTSDO09974	WWBZ02000073.1	1362063	1365707	+	3381	protein_coding	ATPase P-type K/Mg/Cd/Cu/Zn/Na/Ca/Na/H-transporter && P30714.2 RecName: Full=Sodium/potassium-transporting ATPase subunit alpha-1; Short=Na(+)/K(+) ATPase alpha-1 subunit; AltName: Full=Sodium pump subunit alpha-1; Flags: Precursor && PF00122:E1-E2 ATPase|PF00689:Cation transporting ATPase, C-terminus|PF00702:haloacid dehalogenase-like hydrolase|PF00690:Cation transporter/ATPase, N-terminus	E1-E2_ATPase
BOTSDO07612	20187.7	17917.3	1339.96	1096.71	19052.5	1218.34	3.96753	4.68801e-90	7.43017e-88	GTA08_BOTSDO07612	WWBZ02000051.1	917229	917978	+	693	protein_coding	putative gpi anchored protein && Q4WCX9.1 RecName: Full=Uncharacterized protein AFUA_6G02800; Flags: Precursor && -	-
BOTSDO09759	3240.32	3329.26	141.915	175.952	3284.79	158.933	4.36604	9.73166e-89	1.52098e-86	GTA08_BOTSDO09759	WWBZ02000073.1	667478	668907	+	1311	protein_coding	hypothetical protein && - && PF12006:Protein of unknown function (DUF3500)	-
BOTSDO04943	20786.3	15016.5	928.615	956.632	17901.4	942.623	4.24714	2.37864e-88	3.66669e-86	GTA08_BOTSDO04943	WWBZ02000033.1	420303	422199	+	1779	protein_coding	major facilitator superfamily transporter && O74829.2 RecName: Full=Uncharacterized MFS-type transporter C530.15c && PF07690:Major Facilitator Superfamily	MFS_1
BOTSDO02886	7655.93	7490.83	427.801	526.147	7573.38	476.974	3.98761	3.53077e-88	5.36915e-86	GTA08_BOTSDO02886	WWBZ02000016.1	3710335	3712222	-	1776	protein_coding	putative mfs transporter protein && B6HJU0.1 RecName: Full=Efflux pump roqT; AltName: Full=Roquefortine/meleagrin synthesis protein T && PF07690:Major Facilitator Superfamily	MFS_1
BOTSDO02033	6688.23	8721.87	320.85	401.444	7705.05	361.147	4.41364	1.51649e-87	2.24541e-85	GTA08_BOTSDO02033	WWBZ02000016.1	885245	886398	+	1026	protein_coding	putative nuclease s1 protein && P24021.2 RecName: Full=Nuclease S1; AltName: Full=Deoxyribonuclease S1; AltName: Full=Endonuclease S1; AltName: Full=Single-stranded-nucleate endonuclease; Flags: Precursor && PF02265:S1/P1 Nuclease	-
BOTSDO00024	8174.38	9606.46	140.886	275.032	8890.42	207.959	5.41281	3.05754e-87	4.46838e-85	GTA08_BOTSDO00024	WWBZ02000001.1	125689	133911	-	7536	protein_coding	polyketide synthase && G3XMD1.1 RecName: Full=Highly reducing polyketide synthase azaB; Short=HR-PKS azaB; AltName: Full=Azaphilone biosynthesis cluster protein azaB && PF14765:Polyketide synthase dehydratase|PF08659:KR domain|PF08242:Methyltransferase domain|PF00109:Beta-ketoacyl synthase, N-terminal domain|PF02801:Beta-ketoacyl synthase, C-terminal domain|PF00550:Phosphopantetheine attachment s…	ketoacyl-synt
BOTSDO03345	12306.6	10426.5	775.389	638.039	11366.5	706.714	4.00834	3.05688e-86	4.41013e-84	GTA08_BOTSDO03345	WWBZ02000016.1	5161020	5163635	-	2451	protein_coding	Glucose-methanol-choline oxidoreductase && Q39A44.1 RecName: Full=Oxygen-dependent choline dehydrogenase; Short=CDH; Short=CHD; AltName: Full=Betaine aldehyde dehydrogenase; Short=BADH && PF05199:GMC oxidoreductase|PF00732:GMC oxidoreductase	-
BOTSDO00884	7470.3	7660.98	258.12	134.099	7565.64	196.11	5.27525	4.05818e-86	5.78059e-84	GTA08_BOTSDO00884	WWBZ02000001.1	2994575	2996564	-	1605	protein_coding	putative serine protein && Q9NQE7.2 RecName: Full=Thymus-specific serine protease; AltName: Full=Serine protease 16; Flags: Precursor && PF05577:Serine carboxypeptidase S28	Peptidase_S28
BOTSDO09628	1843.14	1617.48	32.9077	46.9774	1730.31	39.9426	5.42553	1.70799e-85	2.4025e-83	GTA08_BOTSDO09628	WWBZ02000073.1	270562	271326	+	765	protein_coding	putative phenylacrylic acid decarboxylase protein && P33751.2 RecName: Full=Flavin prenyltransferase PAD1, mitochondrial; AltName: Full=Phenylacrylic acid decarboxylase 1; Short=PAD; Flags: Precursor && PF02441:Flavoprotein	Flavoprotein
BOTSDO03414	2041.95	3204.2	57.5885	47.8316	2623.08	52.7101	5.64172	4.63473e-85	6.43884e-83	GTA08_BOTSDO03414	WWBZ02000022.1	63335	64993	-	1503	protein_coding	Major facilitator superfamily && Q9US37.1 RecName: Full=Uncharacterized transporter C1039.04 && PF07690:Major Facilitator Superfamily	MFS_1
BOTSDO07982	3181	4984.66	93.5814	122.995	4082.83	108.288	5.23269	3.61802e-84	4.96507e-82	GTA08_BOTSDO07982	WWBZ02000051.1	2051931	2053122	+	1068	protein_coding	2OG-Fe oxygenase family && Q7LL04.2 RecName: Full=UPF0676 protein C1494.01 && PF14226:non-haem dioxygenase in morphine synthesis N-terminal|PF03171:2OG-Fe(II) oxygenase superfamily	2OG-FeII_Oxy
BOTSDO07415	2088.08	1459.62	19.539	23.0617	1773.85	21.3003	6.3731	5.45601e-84	7.39716e-82	GTA08_BOTSDO07415	WWBZ02000051.1	217847	218437	-	408	protein_coding	hypothetical protein && - && -	-
BOTSDO04135	5956.69	5334.19	378.439	293.823	5645.44	336.131	4.07201	1.62602e-81	2.17828e-79	GTA08_BOTSDO04135	WWBZ02000022.1	2411195	2412652	+	1335	protein_coding	hypothetical protein && - && PF14378:PAP2 superfamily	-
BOTSDO07550	2697.7	2843.4	154.255	119.579	2770.55	136.917	4.34298	2.22941e-81	2.95147e-79	GTA08_BOTSDO07550	WWBZ02000051.1	690187	693090	+	2856	protein_coding	putative subtilisin-like protease protein && P29141.1 RecName: Full=Minor extracellular protease vpr; Flags: Precursor && PF00082:Subtilase family|PF06280:Fn3-like domain	Peptidase_S8
BOTSDO11906	1354.34	1286.4	21.5957	21.3534	1320.37	21.4745	5.94261	3.05829e-81	4.00174e-79	GTA08_BOTSDO11906	WWBZ02000002.1	1386459	1387683	+	1110	protein_coding	putative extracellular cell wall glucanase crf1 allergen asp f9 protein && Q8J0P4.2 RecName: Full=Probable glycosidase crf1; AltName: Full=Crh-like protein 1; AltName: Allergen=Asp f 9; Flags: Precursor && PF00722:Glycosyl hydrolases family 16	-
BOTSDO13862	1790.41	1507.8	52.4467	49.5399	1649.11	50.9933	5.01679	4.12406e-81	5.33426e-79	GTA08_BOTSDO13862	WWBZ02000014.1	221519	224381	+	1854	protein_coding	Multicopper oxidase type 1 && Q4WZB4.2 RecName: Full=Multicopper oxidase abr1; AltName: Full=Conidial pigment biosynthesis oxidase abr1; Flags: Precursor && PF07732:Multicopper oxidase|PF07731:Multicopper oxidase|PF00394:Multicopper oxidase	-
BOTSDO05926	1456.49	1381.72	29.8226	37.582	1419.11	33.7023	5.38776	4.55397e-81	5.82339e-79	GTA08_BOTSDO05926	WWBZ02000033.1	3673950	3675686	-	1572	protein_coding	Cytochrome P450 && Q0C8A1.1 RecName: Full=Cytochrome P450 monooxygenase trt6; AltName: Full=Terretonin synthesis protein 6 && PF00067:Cytochrome P450	p450
BOTSDO01723	8657.68	9759.19	766.133	712.349	9208.44	739.241	3.6392	8.80908e-81	1.1138e-78	GTA08_BOTSDO01723	WWBZ02000001.1	5976961	5978577	-	1617	protein_coding	hypothetical protein && - && -	-
BOTSDO00034	3119.49	2991	200.532	174.244	3055.25	187.388	4.02913	6.30839e-80	7.88759e-78	GTA08_BOTSDO00034	WWBZ02000001.1	152793	154853	-	1734	protein_coding	putative carboxypeptidase s1 protein && C5FWJ1.1 RecName: Full=Carboxypeptidase Y homolog A; Flags: Precursor && PF00450:Serine carboxypeptidase	Peptidase_S10
BOTSDO04873	13264.4	11998.9	1101.38	1127.46	12631.6	1114.42	3.50259	7.35006e-80	9.08903e-78	GTA08_BOTSDO04873	WWBZ02000033.1	200977	211278	-	8997	protein_coding	putative glucan synthase protein && A2QLK4.1 RecName: Full=1,3-beta-glucan synthase component FKS1; AltName: Full=1,3-beta-D-glucan-UDP glucosyltransferase && PF02364:1,3-beta-glucan synthase component|PF02225:PA domain|PF00082:Subtilase family|PF14288:1,3-beta-glucan synthase subunit FKS1, domain-1	Peptidase_S8
BOTSDO04126	1820.07	1337.65	16.4539	12.812	1578.86	14.633	6.76487	1.19347e-79	1.4598e-77	GTA08_BOTSDO04126	WWBZ02000022.1	2375992	2377438	+	1338	protein_coding	putative histidinol dehydrogenase protein && Q5WIU9.1 RecName: Full=Histidinol dehydrogenase 1; Short=HDH 1 && PF00815:Histidinol dehydrogenase	-
BOTSDO13467	1996.91	1760.98	82.2694	81.1429	1878.95	81.7061	4.52358	3.68004e-79	4.45285e-77	GTA08_BOTSDO13467	WWBZ02000012.1	324859	326012	-	1014	protein_coding	Peptidase C45 acyl-coenzyme A:6-aminopenicillanic acid acyl-transferase && P21133.1 RecName: Full=Acyl-coenzyme A:6-aminopenicillanic-acid-acyltransferase 40 kDa form; AltName: Full=Isopenicillin-N N-acyltransferase; Contains: RecName: Full=Acyl-coenzyme A:6-aminopenicillanic-acid-acyltransferase 11 kDa subunit; Contains: RecName: Full=Acyl-coenzyme A:6-aminopenicillanic-acid-acyltransferase 29 k…	-
BOTSDO02321	2492.3	2233.51	132.659	128.974	2362.9	130.817	4.17538	2.87467e-78	3.44135e-76	GTA08_BOTSDO02321	WWBZ02000016.1	1841289	1843351	+	1743	protein_coding	Tetracycline resistance protein TetB/drug resistance transporter && S0EEY7.1 RecName: Full=Efflux pump FUS6; AltName: Full=Fusarin biosynthesis protein 6 && PF07690:Major Facilitator Superfamily	MFS_1
BOTSDO03164	1327.98	1342.77	18.5106	11.1038	1335.38	14.8072	6.51887	4.71722e-78	5.58767e-76	GTA08_BOTSDO03164	WWBZ02000016.1	4556658	4558775	-	1713	protein_coding	Oxidoreductase FAD/NAD(P)-binding protein && Q5BG98.1 RecName: Full=NADH-cytochrome b5 reductase 2; AltName: Full=Mitochondrial cytochrome b reductase && PF00175:Oxidoreductase NAD-binding domain|PF00970:Oxidoreductase FAD-binding domain|PF00106:short chain dehydrogenase	adh_short
BOTSDO02320	3283.15	2649.67	160.425	130.683	2966.41	145.554	4.35204	7.90461e-78	9.26569e-76	GTA08_BOTSDO02320	WWBZ02000016.1	1838561	1840470	-	1605	protein_coding	Rhodanese-like protein && Q8CMT6.1 RecName: Full=Cysteine synthase; Short=CSase; AltName: Full=O-acetylserine (thiol)-lyase; Short=OAS-TL; AltName: Full=O-acetylserine sulfhydrylase >Q5HRP1.1 RecName: Full=Cysteine synthase; Short=CSase; AltName: Full=O-acetylserine (thiol)-lyase; Short=OAS-TL; AltName: Full=O-acetylserine sulfhydrylase && PF00291:Pyridoxal-phosphate dependent enzyme	PALP
BOTSDO04154	1934.3	1325.35	13.3688	21.3534	1629.83	17.3611	6.53352	3.03831e-77	3.52475e-75	GTA08_BOTSDO04154	WWBZ02000022.1	2475327	2476465	+	1083	protein_coding	Alpha/beta hydrolase fold-3 && B5BLW5.1 RecName: Full=Arylesterase; Short=A-esterase; AltName: Full=Paraoxonase && PF07859:alpha/beta hydrolase fold	Abhydrolase_3
BOTSDO03338	5289.95	4709.95	389.751	392.902	4999.95	391.327	3.67537	5.52763e-77	6.34719e-75	GTA08_BOTSDO03338	WWBZ02000016.1	5142585	5144654	+	1686	protein_coding	Major facilitator superfamily && - && PF07690:Major Facilitator Superfamily	MFS_1
BOTSDO04089	1943.09	1494.48	6.1702	11.1038	1718.78	8.63698	7.60656	1.69907e-76	1.93128e-74	GTA08_BOTSDO04089	WWBZ02000022.1	2287494	2288518	-	837	protein_coding	O-methyltransferase family 3 && Q8NKC1.1 RecName: Full=Probable catechol O-methyltransferase 2 && PF13578:Methyltransferase domain	-
BOTSDO06655	1524.6	1245.4	37.0212	32.4571	1385	34.7392	5.32151	6.14535e-76	6.91537e-74	GTA08_BOTSDO06655	WWBZ02000040.1	1983051	1984427	-	1188	protein_coding	Taurine catabolism dioxygenase TauD/TfdA && - && PF02668:Taurine catabolism dioxygenase TauD, TfdA family	-
BOTSDO03934	1190.68	1183.9	20.5673	18.791	1187.29	19.6792	5.9188	6.85525e-76	7.63784e-74	GTA08_BOTSDO03934	WWBZ02000022.1	1834243	1836608	+	2013	protein_coding	phenol hydroxylase && P15245.3 RecName: Full=Phenol 2-monooxygenase; AltName: Full=Phenol hydroxylase && PF01494:FAD binding domain|PF07976:Phenol hydroxylase, C-terminal dimerisation domain	FAD_binding_3
BOTSDO07610	4143.21	3865.34	318.794	295.531	4004.28	307.162	3.70519	8.51981e-76	9.39936e-74	GTA08_BOTSDO07610	WWBZ02000051.1	912921	915201	-	2223	protein_coding	FAD-binding 8 && Q12333.2 RecName: Full=Ferric/cupric reductase transmembrane component 7; AltName: Full=Ferric-chelate reductase 7 && PF08030:Ferric reductase NAD binding domain|PF01794:Ferric reductase like transmembrane component|PF08022:FAD-binding domain	Ferric_reduct
BOTSDO13565	1811.28	1903.46	69.9289	40.1444	1857.37	55.0367	5.09056	3.98804e-75	4.35703e-73	GTA08_BOTSDO13565	WWBZ02000012.1	668415	672649	-	3291	protein_coding	hypothetical protein && O94342.1 RecName: Full=Probable metabolite transport protein C1271.09 && PF00083:Sugar (and other) transporter|PF01048:Phosphorylase superfamily	Sugar_tr
BOTSDO02647	12859.1	6656.46	282.801	282.719	9757.79	282.76	5.10886	9.22728e-75	9.9841e-73	GTA08_BOTSDO02647	WWBZ02000016.1	2843902	2847145	+	2244	protein_coding	hypothetical protein && B5ZA76.1 RecName: Full=Peptidoglycan deacetylase; Short=PG deacetylase; AltName: Full=Acetylxylan esterase && PF01494:FAD binding domain|PF01522:Polysaccharide deacetylase	Polysacc_deac_1
BOTSDO06403	1441.12	1256.67	25.7092	37.582	1348.89	31.6456	5.40047	9.39574e-75	1.00695e-72	GTA08_BOTSDO06403	WWBZ02000040.1	972784	974084	-	1023	protein_coding	putative alcohol dehydrogenase && A1CFL1.1 RecName: Full=Alcohol dehydrogenase patD; AltName: Full=Patulin synthesis protein D && PF08240:Alcohol dehydrogenase GroES-like domain|PF00107:Zinc-binding dehydrogenase	ADH_N
BOTSDO08116	3803.8	4067.27	332.163	310.905	3935.53	321.534	3.61417	1.07253e-72	1.12796e-70	GTA08_BOTSDO08116	WWBZ02000051.1	2464866	2466487	-	1512	protein_coding	hypothetical protein && P08157.2 RecName: Full=Aldehyde dehydrogenase; Short=ALDDH; Short=ALDH && PF00171:Aldehyde dehydrogenase family	Aldedh
BOTSDO07382	2241.86	2498.99	130.603	154.599	2370.43	142.601	4.05247	5.95406e-72	6.2038e-70	GTA08_BOTSDO07382	WWBZ02000051.1	103768	104247	+	420	protein_coding	Ethanolamine utilization EutQ && - && PF06249:Ethanolamine utilisation protein EutQ	-
BOTSDO01227	1777.23	1659.5	90.4963	71.7474	1718.37	81.1218	4.40995	9.58612e-72	9.89657e-70	GTA08_BOTSDO01227	WWBZ02000001.1	4019447	4020515	+	957	protein_coding	Glyoxalase/bleomycin resistance protein/dioxygenase && - && PF00903:Glyoxalase/Bleomycin resistance protein/Dioxygenase superfamily	Glyoxalase
BOTSDO10914	8815.85	8492.27	402.091	614.977	8654.06	508.534	4.08699	1.76474e-70	1.80533e-68	GTA08_BOTSDO10914	WWBZ02000082.1	1332638	1336339	+	2703	protein_coding	putative aryl-alcohol dehydrogenase protein && Q66D54.1 RecName: Full=Oxygen-dependent choline dehydrogenase; Short=CDH; Short=CHD; AltName: Full=Betaine aldehyde dehydrogenase; Short=BADH >B2K8U4.1 RecName: Full=Oxygen-dependent choline dehydrogenase; Short=CDH; Short=CHD; AltName: Full=Betaine aldehyde dehydrogenase; Short=BADH && PF00732:GMC oxidoreductase|PF05199:GMC oxidoreductase|PF01323:DS…	DSBA
BOTSDO04787	8354.52	6334.61	562.517	556.042	7344.56	559.279	3.71505	3.49701e-69	3.54521e-67	GTA08_BOTSDO04787	WWBZ02000022.1	4589582	4590860	-	921	protein_coding	Manganese/iron superoxide dismutase && Q9Y783.1 RecName: Full=Superoxide dismutase [Mn], mitochondrial; Flags: Precursor && PF00081:Iron/manganese superoxide dismutases, alpha-hairpin domain|PF02777:Iron/manganese superoxide dismutases, C-terminal domain	-
BOTSDO01922	3880.69	5163.01	299.255	322.863	4521.85	311.059	3.86111	6.11841e-68	6.14737e-66	GTA08_BOTSDO01922	WWBZ02000016.1	499854	501054	-	939	protein_coding	putative acid phosphatase protein && P30887.2 RecName: Full=Acid phosphatase; Flags: Precursor && PF01975:Survival protein SurE	-
BOTSDO05072	6578.39	7911.08	133.688	288.698	7244.74	211.193	5.0953	6.29272e-68	6.26655e-66	GTA08_BOTSDO05072	WWBZ02000033.1	821566	823511	+	1896	protein_coding	Monooxygenase FAD-binding protein && P15245.3 RecName: Full=Phenol 2-monooxygenase; AltName: Full=Phenol hydroxylase && PF01494:FAD binding domain|PF07976:Phenol hydroxylase, C-terminal dimerisation domain	FAD_binding_3
BOTSDO09906	1414.75	1141.87	44.2198	33.3113	1278.31	38.7655	5.05195	1.12443e-67	1.10993e-65	GTA08_BOTSDO09906	WWBZ02000073.1	1131452	1132690	-	1239	protein_coding	carbohydrate binding family 6 && - && PF16483:Beta-1,3-glucanase	-
BOTSDO09256	6608.05	5987.13	546.063	632.06	6297.59	589.061	3.41749	7.65413e-67	7.48974e-65	GTA08_BOTSDO09256	WWBZ02000062.1	2770418	2774498	-	4026	protein_coding	putative abc multidrug transporter mdr1 protein && P36619.2 RecName: Full=Leptomycin B resistance protein pmd1 && PF00664:ABC transporter transmembrane region|PF00005:ABC transporter	ABC_membrane
BOTSDO04706	1099.51	1465.77	32.9077	40.9985	1282.64	36.9531	5.11073	3.63346e-66	3.49464e-64	GTA08_BOTSDO04706	WWBZ02000022.1	4341014	4342969	-	1713	protein_coding	putative amidase && O59805.1 RecName: Full=Putative amidase C550.07 && PF01425:Amidase	Amidase
BOTSDO07611	2898.71	2874.15	189.22	238.304	2886.43	213.762	3.75251	4.28751e-66	4.08876e-64	GTA08_BOTSDO07611	WWBZ02000051.1	915798	916421	+	561	protein_coding	Ctr copper transporter && - && PF04145:Ctr copper transporter family	-
BOTSDO10699	27074.8	25865.3	3248.61	3032.18	26470	3140.4	3.07543	5.65512e-66	5.34765e-64	GTA08_BOTSDO10699	WWBZ02000082.1	633559	634181	-	549	protein_coding	pathogenesis associated protein Cap20 && - && -	-
BOTSDO10063	4432.09	5644.77	386.666	294.677	5038.43	340.671	3.88848	2.53365e-65	2.37593e-63	GTA08_BOTSDO10063	WWBZ02000073.1	1682525	1684291	+	1617	protein_coding	Sugar transporter conserved site && A0A0D2YFZ8.1 RecName: Full=Efflux pump FUB11; AltName: Full=Fusaric acid biosynthesis protein 11 && PF07690:Major Facilitator Superfamily	MFS_1
BOTSDO11664	2339.62	2549.22	174.822	126.412	2444.42	150.617	4.0251	5.267e-65	4.89831e-63	GTA08_BOTSDO11664	WWBZ02000002.1	468879	470537	-	1605	protein_coding	Amidohydrolase 1 && Q9P903.1 RecName: Full=Dihydropyrimidinase; Short=DHP; Short=DHPase; AltName: Full=5,6-dihydropyrimidine amidohydrolase; AltName: Full=Hydantoinase && PF01979:Amidohydrolase family	Amidohydro_1
BOTSDO02512	5869.91	3790.51	268.404	268.199	4830.21	268.301	4.17008	8.67862e-65	8.00496e-63	GTA08_BOTSDO02512	WWBZ02000016.1	2444163	2445356	-	1194	protein_coding	Pirin && O00625.1 RecName: Full=Pirin; AltName: Full=Probable quercetin 2,3-dioxygenase PIR; Short=Probable quercetinase && PF02678:Pirin|PF05726:Pirin C-terminal cupin domain	-
BOTSDO12387	1298.32	919.441	12.3404	17.9368	1108.88	15.1386	6.17864	1.50628e-63	1.36695e-61	GTA08_BOTSDO12387	WWBZ02000007.1	1262154	1264391	+	1788	protein_coding	putative gaba permease protein && O60113.1 RecName: Full=Uncharacterized amino-acid permease C15C4.04c && PF13520:Amino acid permease	-
BOTSDO11559	49365.9	46252.9	5906.94	5057.34	47809.4	5482.14	3.12459	1.6158e-63	1.45461e-61	GTA08_BOTSDO11559	WWBZ02000002.1	110816	112459	-	1575	protein_coding	putative siderophore biosynthesis protein && Q47317.1 RecName: Full=N(6)-hydroxylysine O-acetyltransferase; AltName: Full=N(6)-hydroxylysine acetylase && PF13523:Acetyltransferase (GNAT) domain	-
BOTSDO08370	3852.13	4145.17	401.063	409.131	3998.65	405.097	3.30304	7.48114e-63	6.68137e-61	GTA08_BOTSDO08370	WWBZ02000051.1	3240813	3242869	-	1824	protein_coding	Aminotransferase class I/classII && O14192.1 RecName: Full=Aromatic amino acid aminotransferase C56E4.03 && PF00155:Aminotransferase class I and II	Aminotran_1_2
BOTSDO13178	1910.14	1598	98.7232	113.6	1754.07	106.162	4.0437	1.05093e-62	9.31195e-61	GTA08_BOTSDO13178	WWBZ02000011.1	67533	69233	+	1599	protein_coding	putative carboxylesterase family protein && A1CFK9.1 RecName: Full=Carboxylesterase patB; AltName: Full=Patulin synthesis protein B; Flags: Precursor && PF00135:Carboxylesterase family	COesterase
BOTSDO06100	1413.66	1163.39	58.6169	42.7068	1288.53	50.6618	4.67696	1.44969e-62	1.27448e-60	GTA08_BOTSDO06100	WWBZ02000033.1	4353971	4355578	-	1443	protein_coding	putative pectin lyase a precursor protein && Q2UJA7.2 RecName: Full=Probable pectin lyase F; Short=PLF; Flags: Precursor && PF00734:Fungal cellulose binding domain|PF00544:Pectate lyase	-
BOTSDO10532	5125.19	6083.48	541.949	585.083	5604.33	563.516	3.31363	5.16465e-61	4.50526e-59	GTA08_BOTSDO10532	WWBZ02000082.1	6047	6872	+	594	protein_coding	hypothetical protein && - && PF10241:Uncharacterized conserved protein	-
BOTSDO04440	1738.79	2004.93	84.3261	122.141	1871.86	103.234	4.17428	1.00649e-60	8.71229e-59	GTA08_BOTSDO04440	WWBZ02000022.1	3466048	3468103	-	1842	protein_coding	putative choline dehydrogenase protein && Q9WWW2.1 RecName: Full=Alcohol dehydrogenase [acceptor] && PF00732:GMC oxidoreductase|PF05199:GMC oxidoreductase	-
BOTSDO07381	10952.3	10874.4	1331.74	1420.43	10913.3	1376.08	2.98727	3.44674e-60	2.93834e-58	GTA08_BOTSDO07381	WWBZ02000051.1	98550	101239	+	2529	protein_coding	C6 finger domain-containing protein && - && PF11951:Fungal specific transcription factor domain|PF00172:Fungal Zn(2)-Cys(6) binuclear cluster domain	Zn_clus
BOTSDO04038	20378.8	18877.7	2371.41	1915.83	19628.3	2143.62	3.19514	3.72875e-60	3.15486e-58	GTA08_BOTSDO04038	WWBZ02000022.1	2148203	2149645	-	1311	protein_coding	Ribonuclease T2 && Q4WXZ5.2 RecName: Full=Ribonuclease T2-like; Short=RNase T2-like; Flags: Precursor && PF00445:Ribonuclease T2 family	Ribonuclease_T2
BOTSDO00518	2642.78	2099.24	107.979	52.1023	2371.01	80.0404	4.89988	6.2394e-60	5.2397e-58	GTA08_BOTSDO00518	WWBZ02000001.1	1768327	1770044	-	1221	protein_coding	n-carbamoyl-l-amino acid hydrolase && A0QZE3.1 RecName: Full=Putative hydrolase MSMEG_3995/MSMEI_3903 && PF01546:Peptidase family M20/M25/M40|PF07687:Peptidase dimerisation domain	Peptidase_M20
BOTSDO02969	4022.38	3172.43	259.148	172.535	3597.41	215.842	4.06253	6.86454e-60	5.72198e-58	GTA08_BOTSDO02969	WWBZ02000016.1	3973811	3974173	+	237	protein_coding	conidiation-specific protein && - && -	-
BOTSDO02844	941.339	1061.92	5.14183	17.0827	1001.63	11.1123	6.44436	1.34119e-59	1.10974e-57	GTA08_BOTSDO02844	WWBZ02000016.1	3593026	3595013	-	1623	protein_coding	putative mfs multidrug protein && B3FWT8.1 RecName: Full=Efflux pump rdc3; AltName: Full=Hypothemycin biosynthesis cluster protein rdc3 && PF07690:Major Facilitator Superfamily	MFS_1
BOTSDO10296	1079.74	984.017	47.3049	40.1444	1031.88	43.7246	4.5655	2.25136e-59	1.84924e-57	GTA08_BOTSDO10296	WWBZ02000073.1	2477261	2479166	-	1695	protein_coding	putative ncs1 nucleoside transporter family protein && Q05998.1 RecName: Full=Thiamine transporter && PF02133:Permease for cytosine/purines, uracil, thiamine, allantoin	-
BOTSDO13576	1374.11	1182.87	52.4467	70.0391	1278.49	61.2429	4.3767	2.39243e-59	1.95087e-57	GTA08_BOTSDO13576	WWBZ02000012.1	697173	698110	+	891	protein_coding	UPF0317 protein && Q09674.1 RecName: Full=UPF0317 protein C5H10.01 && PF07286:Protein of unknown function (DUF1445)	-
BOTSDO00615	7580.14	7776.81	790.814	568	7678.47	679.407	3.4998	3.66034e-59	2.96329e-57	GTA08_BOTSDO00615	WWBZ02000001.1	2091175	2092266	-	1092	protein_coding	hypothetical protein && - && -	-
BOTSDO03898	1899.15	1938.31	130.603	162.286	1918.73	146.444	3.70848	1.78062e-58	1.42109e-56	GTA08_BOTSDO03898	WWBZ02000022.1	1733524	1735477	-	1641	protein_coding	putative adenosine deaminase && Q2VQV9.1 RecName: Full=Adenosine deaminase CECR1; AltName: Full=Cat eye syndrome critical region protein 1; Flags: Precursor && PF00962:Adenosine/AMP deaminase	-
BOTSDO10818	13346.8	13369.3	1604.25	1237.64	13358.1	1420.95	3.23336	5.29103e-58	4.19296e-56	GTA08_BOTSDO10818	WWBZ02000082.1	1005211	1007103	+	1734	protein_coding	Major facilitator superfamily && Q7Z9I0.2 RecName: Full=Uncharacterized MFS-type transporter SPBC409.08 && PF07690:Major Facilitator Superfamily	MFS_1
BOTSDO05495	1184.09	893.815	37.0212	27.3323	1038.95	32.1768	5.02243	6.47461e-58	5.09502e-56	GTA08_BOTSDO05495	WWBZ02000033.1	2338083	2339926	+	1728	protein_coding	ArgE/DapE/ACY1/CPG2/YscS conserved site && Q55FR8.1 RecName: Full=Probable carboxypeptidase S-like 2 && PF01546:Peptidase family M20/M25/M40|PF07687:Peptidase dimerisation domain	Peptidase_M20
BOTSDO06448	1058.87	886.64	39.0779	36.7278	972.755	37.9029	4.68347	1.51976e-57	1.18763e-55	GTA08_BOTSDO06448	WWBZ02000040.1	1119115	1123853	+	3717	protein_coding	Amino acid transporter transmembrane && - && PF01490:Transmembrane amino acid transporter protein|PF04082:Fungal specific transcription factor domain	Aa_trans
BOTSDO08612	1220.34	950.191	46.2765	43.5609	1085.26	44.9187	4.59608	1.88339e-57	1.46164e-55	GTA08_BOTSDO08612	WWBZ02000062.1	257671	258880	+	1155	protein_coding	FMN-dependent dehydrogenase && Q24JJ8.1 RecName: Full=Peroxisomal (S)-2-hydroxy-acid oxidase GLO3; AltName: Full=Glycolate oxidase 3; Short=AtGLO3; Short=GOX 3; AltName: Full=Short chain alpha-hydroxy acid oxidase GLO3 && PF01070:FMN-dependent dehydrogenase	FMN_dh
BOTSDO13930	903.993	786.188	24.6808	21.3534	845.091	23.0171	5.20378	2.08994e-57	1.61083e-55	GTA08_BOTSDO13930	WWBZ02000014.1	456948	458066	+	1065	protein_coding	Cupin RmlC-type && - && PF07883:Cupin domain	Cupin_2
BOTSDO00343	8810.36	4307.12	257.092	259.657	6558.74	258.374	4.66576	2.38883e-57	1.82867e-55	GTA08_BOTSDO00343	WWBZ02000001.1	1204208	1204983	+	723	protein_coding	putative 2-haloalkanoic acid protein && - && PF13419:Haloacid dehalogenase-like hydrolase	-
BOTSDO00027	1641.03	1669.75	49.3616	92.2466	1655.39	70.8041	4.53545	3.28553e-57	2.49811e-55	GTA08_BOTSDO00027	WWBZ02000001.1	138555	140331	+	1659	protein_coding	putative MFS transporter && Q9HE13.1 RecName: Full=Uncharacterized MFS-type transporter C1399.02 && PF07690:Major Facilitator Superfamily	MFS_1
BOTSDO13270	2219.89	2674.27	180.993	218.659	2447.08	199.826	3.61216	2.04911e-56	1.54756e-54	GTA08_BOTSDO13270	WWBZ02000011.1	372724	374618	-	1839	protein_coding	Endonuclease/exonuclease/phosphatase && - && PF03372:Endonuclease/Exonuclease/phosphatase family	Exo_endo_phos
BOTSDO00037	15321.7	13942.3	1605.28	1140.27	14632	1372.78	3.41464	2.60695e-56	1.95574e-54	GTA08_BOTSDO00037	WWBZ02000001.1	161634	162712	-	846	protein_coding	Peptidase M43 pregnancy-associated plasma-A && Q871C5.1 RecName: Full=Extracellular metalloprotease NCU07200; Flags: Precursor && PF05572:Pregnancy-associated plasma protein-A	-
BOTSDO08574	9412.29	11749.8	1144.57	903.675	10581	1024.12	3.36969	3.31768e-56	2.47244e-54	GTA08_BOTSDO08574	WWBZ02000062.1	112463	114050	+	1533	protein_coding	hypothetical protein && C7GPC1.2 RecName: Full=Cysteine proteinase 1, mitochondrial; AltName: Full=Bleomycin hydrolase; Short=BLM hydrolase; AltName: Full=Homocysteine-thiolactonase; Short=HTLase; Short=Hcy-thiolactonase; AltName: Full=Leucine aminopeptidase 3; AltName: Full=Y3; Flags: Precursor && PF03051:Peptidase C1-like family	-
BOTSDO05236	1330.18	1250.52	87.4112	88.8301	1290.35	88.1206	3.87175	3.55233e-56	2.62989e-54	GTA08_BOTSDO05236	WWBZ02000033.1	1329784	1331863	+	1797	protein_coding	putative abc multidrug transporter protein && Q870L2.1 RecName: Full=Siderophore iron transporter mirB; AltName: Full=Major facilitator iron-regulated transporter B; AltName: Full=Triacetylfusarinine C permease && PF07690:Major Facilitator Superfamily	MFS_1
BOTSDO09629	1275.26	1035.27	60.6736	42.7068	1155.26	51.6902	4.4909	1.81897e-55	1.33783e-53	GTA08_BOTSDO09629	WWBZ02000073.1	271339	273513	-	1752	protein_coding	hypothetical protein && - && PF04082:Fungal specific transcription factor domain	Fungal_trans
BOTSDO07790	1140.15	1153.14	75.0708	62.3519	1146.65	68.7113	4.06512	2.81113e-55	2.05413e-53	GTA08_BOTSDO07790	WWBZ02000051.1	1456381	1458181	-	1734	protein_coding	putative sphingosine-1-phosphate lyase && P79066.1 RecName: Full=Lipase 1; AltName: Full=Lipase I; AltName: Full=TFL I; Flags: Precursor && PF00135:Carboxylesterase family	COesterase
BOTSDO02336	13141.4	13936.1	1905.56	1654.46	13538.8	1780.01	2.92743	8.52426e-55	6.18861e-53	GTA08_BOTSDO02336	WWBZ02000016.1	1896475	1897701	-	1227	protein_coding	hypothetical protein && - && -	-
BOTSDO10061	962.209	1149.04	53.4751	56.3729	1055.63	54.924	4.26331	1.41074e-54	1.01763e-52	GTA08_BOTSDO10061	WWBZ02000073.1	1674423	1676823	+	2073	protein_coding	Alkaline phosphatase && P09401.2 RecName: Full=Streptomycin-6-phosphate phosphatase; Flags: Precursor && PF00245:Alkaline phosphatase	-
BOTSDO00647	52931.4	45057.7	4719.18	2991.18	48994.5	3855.18	3.66802	1.91329e-54	1.37135e-52	GTA08_BOTSDO00647	WWBZ02000001.1	2222178	2223410	+	930	protein_coding	Mitochondrial substrate/solute carrier && P40035.1 RecName: Full=Mitochondrial phosphate carrier protein 2; AltName: Full=Phosphate transport protein 2; Short=PTP 2; AltName: Full=Pi carrier isoform 2; AltName: Full=mPic 2 && PF00153:Mitochondrial carrier protein	Mito_carr
BOTSDO01970	19626.4	18346.8	2722.09	2347.16	18986.6	2534.63	2.90535	2.86764e-54	2.02953e-52	GTA08_BOTSDO01970	WWBZ02000016.1	681556	683855	-	1674	protein_coding	Peptidase S10 serine carboxypeptidase && C5FW30.1 RecName: Full=Carboxypeptidase S1 homolog A; AltName: Full=Serine carboxypeptidase A; Short=SPCA; Flags: Precursor && PF00450:Serine carboxypeptidase	Peptidase_S10
BOTSDO06584	872.139	733.912	9.2553	8.54135	803.026	8.89833	6.49972	1.26509e-53	8.89754e-52	GTA08_BOTSDO06584	WWBZ02000040.1	1754353	1755846	-	1386	protein_coding	FAD linked oxidase && G3Y424.1 RecName: Full=FAD-dependent monooxygenase yanF; AltName: Full=Yanuthone D synthesis protein F && PF01565:FAD binding domain	FAD_binding_4
BOTSDO12121	1916.73	1739.45	98.7232	146.911	1828.09	122.817	3.88988	2.28323e-53	1.59585e-51	GTA08_BOTSDO12121	WWBZ02000007.1	337146	339172	+	1968	protein_coding	hypothetical protein && O14019.1 RecName: Full=Serine/threonine-protein kinase hal4; AltName: Full=Halotolerance protein 4; AltName: Full=Serine/threonine-protein kinase ppk10 && PF00069:Protein kinase domain	Pkinase
BOTSDO03966	4357.4	4146.2	533.722	446.713	4251.8	490.218	3.11767	2.84373e-53	1.97534e-51	GTA08_BOTSDO03966	WWBZ02000022.1	1955102	1955881	-	780	protein_coding	hypothetical protein && - && PF09347:Domain of unknown function (DUF1989)	-
BOTSDO04486	1804.69	1683.08	1.02837	5.12481	1743.88	3.07659	9.0669	4.58807e-53	3.16745e-51	GTA08_BOTSDO04486	WWBZ02000022.1	3602762	3604447	-	1578	protein_coding	putative major facilitator superfamily protein && B3FWT8.1 RecName: Full=Efflux pump rdc3; AltName: Full=Hypothemycin biosynthesis cluster protein rdc3 && PF07690:Major Facilitator Superfamily	MFS_1
BOTSDO08588	11063.2	15916.5	1348.19	1233.37	13489.8	1290.78	3.38577	5.93737e-53	4.07398e-51	GTA08_BOTSDO08588	WWBZ02000062.1	167299	168600	+	1251	protein_coding	hypothetical protein && - && -	-
BOTSDO07723	5782.04	4494.7	535.779	571.417	5138.37	553.598	3.21401	3.41478e-52	2.32888e-50	GTA08_BOTSDO07723	WWBZ02000051.1	1266322	1266822	+	300	protein_coding	putative chaperone heat shock protein hsp12 protein && - && PF04119:Heat shock protein 9/12	-
BOTSDO00771	849.072	883.565	6.1702	22.2075	866.319	14.1889	5.88609	3.51346e-52	2.38175e-50	GTA08_BOTSDO00771	WWBZ02000001.1	2624384	2626313	-	1608	protein_coding	general amidase && P08158.1 RecName: Full=Acetamidase && PF01425:Amidase	Amidase
BOTSDO08550	1059.97	846.664	5.14183	5.97895	953.316	5.56039	7.41299	1.2626e-51	8.50778e-50	GTA08_BOTSDO08550	WWBZ02000051.1	3866936	3867907	+	915	protein_coding	hypothetical protein && - && -	-
BOTSDO13577	2202.32	3024.83	207.73	234.033	2613.57	220.882	3.56364	1.20905e-50	8.09847e-49	GTA08_BOTSDO13577	WWBZ02000012.1	698411	700195	-	1473	protein_coding	Major facilitator superfamily && Q9P6J0.1 RecName: Full=Uncharacterized transporter C1683.12 && PF07690:Major Facilitator Superfamily	MFS_1
BOTSDO13814	2191.33	2028.51	235.496	212.68	2109.92	224.088	3.23618	1.61584e-50	1.07219e-48	GTA08_BOTSDO13814	WWBZ02000013.1	763938	765452	-	1458	protein_coding	putative monocarboxylate permease-like protein && - && PF07690:Major Facilitator Superfamily	MFS_1
BOTSDO04004	729.346	1002.47	14.3971	4.27068	865.906	9.33391	6.5889	1.61976e-50	1.07219e-48	GTA08_BOTSDO04004	WWBZ02000022.1	2048229	2049051	-	453	protein_coding	Glutathione-dependent formaldehyde-activating family GFA && - && PF04828:Glutathione-dependent formaldehyde-activating enzyme	-
BOTSDO00885	719.46	835.389	32.9077	25.6241	777.424	29.2659	4.74	1.83943e-50	1.21048e-48	GTA08_BOTSDO00885	WWBZ02000001.1	2996923	2998401	-	1137	protein_coding	hypothetical protein && Q6ZJ05.1 RecName: Full=Probable uridine nucleosidase 1; AltName: Full=Uridine ribohydrolase 1 && PF01156:Inosine-uridine preferring nucleoside hydrolase	-
BOTSDO06017	1185.19	668.311	13.3688	10.2496	926.749	11.8092	6.30518	2.33292e-50	1.5263e-48	GTA08_BOTSDO06017	WWBZ02000033.1	4081890	4082984	-	1095	protein_coding	hypothetical protein && - && -	-
BOTSDO01366	1163.22	957.366	67.8722	62.3519	1060.29	65.112	4.02719	2.42865e-50	1.57975e-48	GTA08_BOTSDO01366	WWBZ02000001.1	4465482	4466499	+	657	protein_coding	hypothetical protein && - && -	-
BOTSDO09194	5503.04	5426.44	628.332	762.743	5464.74	695.538	2.97307	4.29217e-50	2.77585e-48	GTA08_BOTSDO09194	WWBZ02000062.1	2410422	2411690	-	1104	protein_coding	Alcohol dehydrogenase superfamily zinc-containing && O34788.1 RecName: Full=(R,R)-butanediol dehydrogenase; AltName: Full=Acetoin reductase/2,3-butanediol dehydrogenase; Short=AR/BDH && PF08240:Alcohol dehydrogenase GroES-like domain|PF00107:Zinc-binding dehydrogenase	ADH_zinc_N
BOTSDO01896	50514.9	46046.9	7897.86	7442.08	48280.9	7669.97	2.65419	2.24673e-49	1.42839e-47	GTA08_BOTSDO01896	WWBZ02000016.1	421731	424021	+	1827	protein_coding	Arrestin-like protein && Q6SIF1.1 RecName: Full=HECT-type ubiquitin ligase-interacting protein creD; AltName: Full=Carbon catabolite repressor D && PF02752:Arrestin (or S-antigen), C-terminal domain|PF00339:Arrestin (or S-antigen), N-terminal domain	-
BOTSDO08623	705.18	697.012	7.19857	17.0827	701.096	12.1406	5.81539	2.54604e-49	1.60959e-47	GTA08_BOTSDO08623	WWBZ02000062.1	282706	284504	+	1509	protein_coding	stilbene cleavage oxidase && Q53353.1 RecName: Full=Lignostilbene-alpha,beta-dioxygenase isozyme I; Short=LSD-I && PF03055:Retinal pigment epithelial membrane protein	RPE65
BOTSDO07903	10341.5	11800	548.12	989.943	11070.8	769.031	3.84617	2.91064e-49	1.8298e-47	GTA08_BOTSDO07903	WWBZ02000051.1	1800044	1803045	+	2337	protein_coding	Sugar/inositol transporter && B8MYS7.1 RecName: Full=MFS glucose transporter mfs1; AltName: Full=Asparasone A synthesis protein mfs1 && PF00083:Sugar (and other) transporter	Sugar_tr
BOTSDO01170	887.517	763.638	38.0496	22.2075	825.577	30.1285	4.79292	5.42439e-49	3.39115e-47	GTA08_BOTSDO01170	WWBZ02000001.1	3873532	3874777	+	888	protein_coding	Nitrilase/cyanide hydratase and apolipoprotein N-acyltransferase && Q19A54.1 RecName: Full=Nitrilase && PF00795:Carbon-nitrogen hydrolase	CN_hydrolase
BOTSDO04416	7476.89	8009.49	1081.84	837.053	7743.19	959.447	3.01347	1.11593e-48	6.93791e-47	GTA08_BOTSDO04416	WWBZ02000022.1	3357172	3359246	-	1962	protein_coding	Major facilitator superfamily && W7N2B4.2 RecName: Full=Efflux pump FUB11; AltName: Full=Fusaric acid biosynthesis protein 11 && PF07690:Major Facilitator Superfamily	MFS_1
BOTSDO10297	592.044	750.313	15.4255	15.3744	671.178	15.4	5.44609	2.24733e-48	1.38192e-46	GTA08_BOTSDO10297	WWBZ02000073.1	2479606	2483749	+	3042	protein_coding	hydantoinase protein && - && PF06032:Protein of unknown function (DUF917)|PF05378:Hydantoinase/oxoprolinase N-terminal region|PF01968:Hydantoinase/oxoprolinase	-
BOTSDO05234	650.26	914.315	13.3688	23.9158	782.288	18.6423	5.37049	4.07302e-48	2.47132e-46	GTA08_BOTSDO05234	WWBZ02000033.1	1325328	1326790	+	1281	protein_coding	putative sterigmatocystin 8-o-methyltransferase protein && D7PI16.1 RecName: Full=O-methyltransferase gsfB; AltName: Full=Griseofulvin synthesis protein B && PF00891:O-methyltransferase	-
BOTSDO04785	1882.68	2058.23	222.127	220.367	1970.46	221.247	3.15495	4.08482e-48	2.47132e-46	GTA08_BOTSDO04785	WWBZ02000022.1	4581006	4584130	+	2907	protein_coding	hypothetical protein && - && -	-
BOTSDO03819	2996.47	4631.03	328.049	301.51	3813.75	314.779	3.59945	4.45967e-48	2.68367e-46	GTA08_BOTSDO03819	WWBZ02000022.1	1488245	1490421	-	2034	protein_coding	Permease cytosine/purines uracil thiamine allantoin && Q10279.2 RecName: Full=Uracil permease && PF02133:Permease for cytosine/purines, uracil, thiamine, allantoin	-
BOTSDO08775	787.561	809.764	35.9928	45.2692	798.663	40.631	4.2903	5.06394e-48	3.01505e-46	GTA08_BOTSDO08775	WWBZ02000062.1	920272	922340	+	1914	protein_coding	Amidase && Q2GEE7.1 RecName: Full=Glutamyl-tRNA(Gln) amidotransferase subunit A; Short=Glu-ADT subunit A && PF01425:Amidase	Amidase
BOTSDO01634	592.044	672.411	12.3404	11.9579	632.228	12.1491	5.70312	6.39171e-48	3.78557e-46	GTA08_BOTSDO01634	WWBZ02000001.1	5587141	5588850	-	1518	protein_coding	cytochrome family 51 (sterol 14-demethylase) && Q12664.1 RecName: Full=Eburicol 14-alpha-demethylase; AltName: Full=CYPLI; AltName: Full=Cytochrome P450 51; AltName: Full=Cytochrome P450-14DM; AltName: Full=Cytochrome P450-LIA1; AltName: Full=Sterol 14-alpha demethylase && PF00067:Cytochrome P450	p450
BOTSDO08828	735.936	642.686	16.4539	6.83308	689.311	11.6435	5.92582	7.60777e-48	4.48221e-46	GTA08_BOTSDO08828	WWBZ02000062.1	1064874	1066454	+	1218	protein_coding	Peptidase S8/S53 subtilisin/kexin/sedolisin && L8FSM5.1 RecName: Full=Subtilisin-like protease 2; AltName: Full=Destructin-1; AltName: Full=Serine protease 2; Short=PdSP2; Flags: Precursor && PF00082:Subtilase family	Peptidase_S8
BOTSDO00350	7160.55	15635.6	597.481	527.002	11398.1	562.241	4.34182	9.01583e-48	5.28412e-46	GTA08_BOTSDO00350	WWBZ02000001.1	1232134	1233707	+	1191	protein_coding	Ureohydrolase && Q10088.1 RecName: Full=Putative agmatinase 1; AltName: Full=Agmatine ureohydrolase 1; Short=AUH 1; Flags: Precursor && PF00491:Arginase family	-
BOTSDO08110	22312	20550.6	3344.25	3622.39	21431.3	3483.32	2.62109	4.794e-47	2.79518e-45	GTA08_BOTSDO08110	WWBZ02000051.1	2442497	2444053	+	1557	protein_coding	hypothetical protein && - && -	-
BOTSDO08037	878.73	904.065	60.6736	60.6436	891.397	60.6586	3.87733	7.50896e-47	4.35559e-45	GTA08_BOTSDO08037	WWBZ02000051.1	2199599	2201162	-	1464	protein_coding	putative transcription initiation protein spt5 protein && - && -	-
BOTSDO04557	609.619	611.935	14.3971	17.9368	610.777	16.167	5.23036	9.79659e-47	5.65338e-45	GTA08_BOTSDO04557	WWBZ02000022.1	3826414	3827729	-	1149	protein_coding	Norsolorinic acid reductase && Q00258.1 RecName: Full=Norsolorinic acid reductase A; AltName: Full=Aflatoxin biosynthesis protein E && PF00248:Aldo/keto reductase family	Aldo_ket_red
BOTSDO08161	1565.24	1275.12	48.3332	93.9549	1420.18	71.1441	4.30788	3.29773e-46	1.89333e-44	GTA08_BOTSDO08161	WWBZ02000051.1	2589162	2589770	-	609	protein_coding	hypothetical protein && - && -	-
BOTSDO12271	3335.88	4390.15	323.936	430.484	3863.01	377.21	3.35466	3.53347e-46	2.01838e-44	GTA08_BOTSDO12271	WWBZ02000007.1	906725	908993	+	2091	protein_coding	Metallo-dependent phosphatase && D4B093.1 RecName: Full=Secreted protein ARB_01864; Flags: Precursor && -	-
BOTSDO08889	4250.85	4432.17	559.432	653.414	4341.51	606.423	2.839	4.5628e-46	2.59319e-44	GTA08_BOTSDO08889	WWBZ02000062.1	1259760	1261649	-	1776	protein_coding	Fungal trichothecene efflux pump && Q870L2.1 RecName: Full=Siderophore iron transporter mirB; AltName: Full=Major facilitator iron-regulated transporter B; AltName: Full=Triacetylfusarinine C permease && PF07690:Major Facilitator Superfamily	MFS_1
BOTSDO02859	1642.13	1154.17	101.808	76.018	1398.15	88.9132	3.97963	4.72454e-46	2.67162e-44	GTA08_BOTSDO02859	WWBZ02000016.1	3640833	3641506	+	510	protein_coding	Fungal chitin synthase && - && PF05870:Phenolic acid decarboxylase (PAD)	-
BOTSDO03702	2143	1077.29	66.8438	46.1233	1610.15	56.4836	4.83946	4.8419e-46	2.7243e-44	GTA08_BOTSDO03702	WWBZ02000022.1	1087688	1089122	-	1284	protein_coding	Peptidase S8/S53 subtilisin/kexin/sedolisin && P33295.1 RecName: Full=Subtilisin-like serine protease pepC; Flags: Precursor && PF00082:Subtilase family	Peptidase_S8
BOTSDO01082	4127.83	4698.68	596.453	644.872	4413.26	620.663	2.8296	5.15864e-46	2.88807e-44	GTA08_BOTSDO01082	WWBZ02000001.1	3604983	3607208	+	2109	protein_coding	Acyl-CoA oxidase && O65202.1 RecName: Full=Peroxisomal acyl-coenzyme A oxidase 1; Short=AOX 1; AltName: Full=Long-chain acyl-CoA oxidase; Short=AtCX1 && PF01756:Acyl-CoA oxidase|PF02770:Acyl-CoA dehydrogenase, middle domain|PF14749:Acyl-coenzyme A oxidase N-terminal	-
BOTSDO03001	1204.96	835.389	48.3332	58.9353	1020.17	53.6343	4.24475	1.18118e-45	6.58013e-44	GTA08_BOTSDO03001	WWBZ02000016.1	4057083	4058645	-	1482	protein_coding	cytochrome p450 && B3FWR7.1 RecName: Full=Cytochrome P450 monooxygenase hmp1; AltName: Full=Hypothemycin biosynthesis cluster protein hpm1 && PF00067:Cytochrome P450	p450
BOTSDO02974	1095.12	2061.31	47.3049	72.6015	1578.21	59.9532	4.71131	1.91507e-45	1.06159e-43	GTA08_BOTSDO02974	WWBZ02000016.1	3985423	3988239	-	2382	protein_coding	hypothetical protein && - && -	-
BOTSDO00028	4769.3	1333.55	3.0851	2.56241	3051.43	2.82375	10.0876	2.07184e-45	1.14287e-43	GTA08_BOTSDO00028	WWBZ02000001.1	140495	141352	-	858	protein_coding	hypothetical protein && Q9KAK9.1 RecName: Full=Uncharacterized protein BH2278 && PF01613:Flavin reductase like domain	Flavin_Reduct
BOTSDO13654	720.558	568.885	6.1702	11.1038	644.721	8.63698	6.19395	2.17223e-45	1.1924e-43	GTA08_BOTSDO13654	WWBZ02000013.1	251144	252280	-	1137	protein_coding	putative glyoxylate reductase && Q5JEZ2.1 RecName: Full=Glyoxylate reductase && PF02826:D-isomer specific 2-hydroxyacid dehydrogenase, NAD binding domain|PF00389:D-isomer specific 2-hydroxyacid dehydrogenase, catalytic domain	2-Hacid_dh_C
BOTSDO10521	8038.18	7157.7	1098.3	1223.12	7597.94	1160.71	2.71026	4.04545e-45	2.20988e-43	GTA08_BOTSDO10521	WWBZ02000073.1	3489757	3491673	+	1815	protein_coding	Major facilitator superfamily && Q870L2.1 RecName: Full=Siderophore iron transporter mirB; AltName: Full=Major facilitator iron-regulated transporter B; AltName: Full=Triacetylfusarinine C permease && PF07690:Major Facilitator Superfamily	MFS_1
BOTSDO11630	1206.06	1074.22	97.6949	104.205	1140.14	100.95	3.49621	7.04914e-45	3.83208e-43	GTA08_BOTSDO11630	WWBZ02000002.1	330117	331397	+	1026	protein_coding	Zinc-type alcohol dehydrogenase-like protein && O94564.1 RecName: Full=Zinc-type alcohol dehydrogenase-like protein C1773.06c && PF00107:Zinc-binding dehydrogenase	ADH_zinc_N
BOTSDO12135	4032.27	3233.93	395.921	258.803	3633.1	327.362	3.47479	1.74297e-44	9.42961e-43	GTA08_BOTSDO12135	WWBZ02000007.1	377504	378266	+	594	protein_coding	hypothetical protein && - && -	-
BOTSDO04449	853.466	1576.48	53.4751	39.2902	1214.97	46.3827	4.71793	2.9312e-44	1.5707e-42	GTA08_BOTSDO04449	WWBZ02000022.1	3493781	3495353	+	1440	protein_coding	putative ammonium transporter && Q9C0V1.1 RecName: Full=Ammonium transporter 1 && PF00909:Ammonium Transporter Family	Ammonium_transp
BOTSDO11538	29201.3	28113.2	4836.41	3823.96	28657.2	4330.19	2.72658	3.4892e-44	1.86085e-42	GTA08_BOTSDO11538	WWBZ02000002.1	38405	40913	+	2328	protein_coding	putative glycerol-3-phosphate o-acyltransferase protein && Q9P7P0.1 RecName: Full=Uncharacterized acyltransferase C1718.04 && PF01553:Acyltransferase	Acyltransferase
BOTSDO12928	1623.45	981.967	67.8722	75.1639	1302.71	71.5181	4.18499	3.84765e-44	2.04234e-42	GTA08_BOTSDO12928	WWBZ02000009.1	680505	682071	-	1452	protein_coding	Aminotransferase class-3 && O94562.1 RecName: Full=Uncharacterized aminotransferase C1771.03c && PF00202:Aminotransferase class-III	Aminotran_3
BOTSDO00510	7342.88	5611.97	880.282	823.386	6477.43	851.834	2.92695	3.95971e-44	2.09195e-42	GTA08_BOTSDO00510	WWBZ02000001.1	1751720	1752445	+	672	protein_coding	putative glycosyl transferase family 2 protein && - && -	-
BOTSDO08232	627.193	695.987	32.9077	31.603	661.59	32.2554	4.35974	7.12337e-44	3.72834e-42	GTA08_BOTSDO08232	WWBZ02000051.1	2820165	2822102	-	1761	protein_coding	Amino acid transporter transmembrane && Q9FKS8.1 RecName: Full=Lysine histidine transporter 1 && PF01490:Transmembrane amino acid transporter protein	Aa_trans
BOTSDO09162	773.282	782.088	8.22694	29.0406	777.685	18.6338	5.34516	7.43409e-44	3.87295e-42	GTA08_BOTSDO09162	WWBZ02000062.1	2309480	2311879	-	2127	protein_coding	hypothetical protein && - && -	-
BOTSDO00528	2432.98	2666.07	354.787	298.947	2549.53	326.867	2.96492	1.13896e-43	5.87922e-42	GTA08_BOTSDO00528	WWBZ02000001.1	1802040	1803318	-	1029	protein_coding	putative FAD dependent oxidoreductase protein && P80324.1 RecName: Full=D-amino-acid oxidase; Short=DAAO; Short=DAMOX; Short=DAO && PF01266:FAD dependent oxidoreductase	DAO
BOTSDO00398	3295.24	2739.87	390.779	407.423	3017.55	399.101	2.91818	1.17891e-43	6.05765e-42	GTA08_BOTSDO00398	WWBZ02000001.1	1408743	1410062	+	1194	protein_coding	hypothetical protein && Q4WZ70.1 RecName: Full=Chanoclavine-I aldehyde reductase easA; AltName: Full=Ergot alkaloid synthesis protein A; AltName: Full=Old yellow enzyme 3 homolog && PF00724:NADH:flavin oxidoreductase / NADH oxidase family	Oxidored_FMN
BOTSDO13566	1114.89	1084.47	52.4467	87.9759	1099.68	70.2113	3.95935	1.24549e-43	6.37071e-42	GTA08_BOTSDO13566	WWBZ02000012.1	673171	674898	+	1479	protein_coding	xaa-pro dipeptidase && Q9UUD8.1 RecName: Full=Uncharacterized peptidase C18A7.01 && PF00557:Metallopeptidase family M24	Peptidase_M24
BOTSDO11669	4571.59	4367.6	713.687	728.577	4469.59	721.132	2.63169	3.22332e-43	1.64127e-41	GTA08_BOTSDO11669	WWBZ02000002.1	483285	485357	+	2073	protein_coding	hypothetical protein && - && -	-
BOTSDO00344	4512.28	3290.31	467.907	382.653	3901.29	425.28	3.19849	3.503e-43	1.77564e-41	GTA08_BOTSDO00344	WWBZ02000001.1	1205458	1208059	+	1449	protein_coding	putative FAD dependent oxidoreductase superfamily protein && - && PF01266:FAD dependent oxidoreductase	DAO
BOTSDO07973	2227.58	1323.3	99.7516	50.394	1775.44	75.0728	4.57297	5.02493e-43	2.53568e-41	GTA08_BOTSDO07973	WWBZ02000051.1	2032268	2032873	-	606	protein_coding	hypothetical protein && - && PF04145:Ctr copper transporter family	-
BOTSDO00218	1773.94	1356.1	156.312	144.349	1565.02	150.33	3.38084	5.17977e-43	2.60214e-41	GTA08_BOTSDO00218	WWBZ02000001.1	785451	787316	-	1644	protein_coding	putative transporter && Q59XM0.1 RecName: Full=MFS antiporter QDR3 && PF07690:Major Facilitator Superfamily	MFS_1
BOTSDO08578	608.52	610.91	7.19857	5.12481	609.715	6.16169	6.64709	8.38167e-43	4.1734e-41	GTA08_BOTSDO08578	WWBZ02000062.1	119813	121150	-	1338	protein_coding	putative beta- -exoglucosidase protein && - && PF00150:Cellulase (glycosyl hydrolase family 5)	-
BOTSDO10788	8854.3	8631.67	1520.95	1272.66	8742.98	1396.81	2.64643	8.76937e-43	4.34721e-41	GTA08_BOTSDO10788	WWBZ02000082.1	924804	925406	-	552	protein_coding	hypothetical protein && - && -	-
BOTSDO11720	977.587	1094.72	62.7304	89.6842	1036.15	76.2073	3.75832	8.88015e-43	4.38282e-41	GTA08_BOTSDO11720	WWBZ02000002.1	666181	668352	-	1776	protein_coding	putative long-chain-fatty-acid- ligase protein && O31826.1 RecName: Full=Putative acyl-CoA synthetase YngI && PF13193:AMP-binding enzyme C-terminal domain|PF00501:AMP-binding enzyme	AMP-binding
BOTSDO09368	1426.84	2180.21	149.113	111.038	1803.52	130.075	3.79711	9.85088e-43	4.8407e-41	GTA08_BOTSDO09368	WWBZ02000062.1	3145677	3146703	-	852	protein_coding	hypothetical protein && - && -	-
BOTSDO00535	215.289	202.953	18.5106	17.9368	209.121	18.2237	3.52128	8.25862e-16	1.1389e-14	GTA08_BOTSDO00535	WWBZ02000001.1	1822343	1823819	+	1188	protein_coding	putative sorbitol dehydrogenase protein && Q9FJ95.1 RecName: Full=Sorbitol dehydrogenase; AltName: Full=L-iditol 2-dehydrogenase && PF08240:Alcohol dehydrogenase GroES-like domain|PF00107:Zinc-binding dehydrogenase	ADH_N
BOTSDO07841	95.5618	72.7762	461.737	457.817	84.169	459.777	-2.45125	8.84955e-16	1.21741e-14	GTA08_BOTSDO07841	WWBZ02000051.1	1616684	1618037	-	1293	protein_coding	D123 domain-containing protein && A1CMB9.1 RecName: Full=Cell division cycle protein 123 && PF07065:D123	-
BOTSDO09021	2591.15	2975.63	8358.57	7687.22	2783.39	8022.89	-1.52717	9.26443e-16	1.27293e-14	GTA08_BOTSDO09021	WWBZ02000062.1	1868423	1870646	+	1959	protein_coding	AMP-dependent synthetase/ligase && G3XMC0.1 RecName: Full=Acyl-CoA ligase azaF; AltName: Full=Azaphilone biosynthesis cluster protein azaF && PF00501:AMP-binding enzyme|PF13193:AMP-binding enzyme C-terminal domain	AMP-binding
BOTSDO09042	18.673	14.3502	317.765	171.681	16.5116	244.723	-3.89068	9.4346e-16	1.29315e-14	GTA08_BOTSDO09042	WWBZ02000062.1	1958905	1960255	+	1137	protein_coding	hypothetical protein && - && -	-
BOTSDO12318	2838.3	2439.54	884.396	748.223	2638.92	816.309	1.69328	9.77334e-16	1.33795e-14	GTA08_BOTSDO12318	WWBZ02000007.1	1036439	1038057	-	1242	protein_coding	Tyrosinase && B8NM74.1 RecName: Full=Tyrosinase ustQ; AltName: Full=Ustiloxin B biosynthesis protein Q && PF00264:Common central domain of tyrosinase	-
BOTSDO04878	198.813	166.053	11.312	11.9579	182.433	11.635	3.96857	9.93061e-16	1.35783e-14	GTA08_BOTSDO04878	WWBZ02000033.1	224336	225342	+	948	protein_coding	Glutathione S-transferase omega-like 2 && O94524.1 RecName: Full=Glutathione S-transferase omega-like 2; AltName: Full=Glutathione-dependent dehydroascorbate reductase && PF13409:Glutathione S-transferase, N-terminal domain|PF13410:Glutathione S-transferase, C-terminal domain	-
BOTSDO01870	657.949	784.138	179.964	157.161	721.044	168.563	2.09846	1.00257e-15	1.36916e-14	GTA08_BOTSDO01870	WWBZ02000016.1	343294	346881	-	3045	protein_coding	CMP/dCMP deaminase zinc-binding protein && - && PF00383:Cytidine and deoxycytidylate deaminase zinc-binding region|PF00172:Fungal Zn(2)-Cys(6) binuclear cluster domain	Zn_clus
BOTSDO01846	317.441	290.08	44.2198	41.8526	303.76	43.0362	2.82033	1.00912e-15	1.37645e-14	GTA08_BOTSDO01846	WWBZ02000016.1	267548	269499	+	1695	protein_coding	Cytochrome P450 && B9WZX1.1 RecName: Full=Tryprostatin B 6-hydroxylase; AltName: Full=Fumitremorgin biosynthesis protein C >Q4WAW5.2 RecName: Full=Tryprostatin B 6-hydroxylase; AltName: Full=Fumitremorgin biosynthesis protein C && PF00067:Cytochrome P450	p450
BOTSDO03272	15280	18075.2	5851.41	5926.85	16677.6	5889.13	1.50179	1.10807e-15	1.50957e-14	GTA08_BOTSDO03272	WWBZ02000016.1	4893536	4894934	+	1350	protein_coding	adenosylhomocysteinase && P83783.2 RecName: Full=Adenosylhomocysteinase; Short=AdoHcyase; AltName: Full=S-adenosyl-L-homocysteine hydrolase && PF00670:S-adenosyl-L-homocysteine hydrolase, NAD binding domain|PF05221:S-adenosyl-L-homocysteine hydrolase	-
BOTSDO11726	1572.93	1008.62	4501.16	5558.71	1290.77	5029.94	-1.96271	1.13238e-15	1.54083e-14	GTA08_BOTSDO11726	WWBZ02000002.1	704994	706862	+	1626	protein_coding	Cystathionine beta-synthase core && Q4WHZ9.1 RecName: Full=Inosine-5'-monophosphate dehydrogenase; Short=IMP dehydrogenase; Short=IMPD; Short=IMPDH && PF00478:IMP dehydrogenase / GMP reductase domain|PF00571:CBS domain	CBS
BOTSDO01697	161.467	164.003	852.516	628.644	162.735	740.58	-2.18529	1.17548e-15	1.59755e-14	GTA08_BOTSDO01697	WWBZ02000001.1	5884244	5885014	-	585	protein_coding	putative gaf domain nucleotide-binding protein && P36088.1 RecName: Full=Free methionine-R-sulfoxide reductase; Short=fRMsr; AltName: Full=GAF domain-containing protein YKL069W && PF13185:GAF domain	-
BOTSDO09233	27295.5	28606.2	10582.9	8422.63	27950.9	9502.78	1.55656	1.21305e-15	1.64662e-14	GTA08_BOTSDO09233	WWBZ02000062.1	2539685	2543155	-	2448	protein_coding	malate dehydrogenase && P83778.2 RecName: Full=Malate dehydrogenase, cytoplasmic && PF00056:lactate/malate dehydrogenase, NAD binding domain|PF02866:lactate/malate dehydrogenase, alpha/beta C-terminal domain|PF00808:Histone-like transcription factor (CBF/NF-Y) and archaeal histone	-
BOTSDO03683	530.533	612.96	129.574	121.287	571.747	125.431	2.18954	1.42057e-15	1.92599e-14	GTA08_BOTSDO03683	WWBZ02000022.1	974895	976867	-	1599	protein_coding	putative ncs1 nucleoside transporter protein && Q08485.1 RecName: Full=Nicotinamide riboside transporter 1; AltName: Full=Thiamine transport protein 71 && PF02133:Permease for cytosine/purines, uracil, thiamine, allantoin	-
BOTSDO03680	1425.74	1589.8	412.375	479.17	1507.77	445.773	1.75724	1.57333e-15	2.13053e-14	GTA08_BOTSDO03680	WWBZ02000022.1	962910	963638	+	258	protein_coding	double-stranded RNA-binding-like && - && -	-
BOTSDO05278	16907.9	17772.8	6374.85	4725.08	17340.3	5549.96	1.64375	1.58766e-15	2.14734e-14	GTA08_BOTSDO05278	WWBZ02000033.1	1533846	1535615	-	1770	protein_coding	hypothetical protein && - && -	-
BOTSDO13407	19020.1	15310.7	49423.3	49422	17165.4	49422.6	-1.52569	1.59527e-15	2.15504e-14	GTA08_BOTSDO13407	WWBZ02000011.1	800209	801721	-	1179	protein_coding	Ribosomal protein L3 && Q8NKF4.2 RecName: Full=60S ribosomal protein L3; AltName: Allergen=Asp f 23 && PF00297:Ribosomal protein L3	-
BOTSDO09073	1951.88	2133.06	689.006	587.645	2042.47	638.325	1.67872	1.81207e-15	2.44499e-14	GTA08_BOTSDO09073	WWBZ02000062.1	2043263	2044546	+	1182	protein_coding	Peptidase M28 && B2WMR5.1 RecName: Full=Leucine aminopeptidase 1; AltName: Full=Leucyl aminopeptidase 1; Short=LAP1; Flags: Precursor && PF04389:Peptidase family M28	-
BOTSDO05144	912.78	791.313	2622.34	2564.97	852.047	2593.65	-1.60617	1.89065e-15	2.54797e-14	GTA08_BOTSDO05144	WWBZ02000033.1	1047967	1049490	-	1470	protein_coding	Zinc finger ZPR1-type protein && P53303.1 RecName: Full=Zinc finger protein ZPR1 && PF03367:ZPR1 zinc-finger domain	-
BOTSDO08957	4919.79	5801.6	1907.62	1663.86	5360.69	1785.74	1.58619	1.94407e-15	2.61682e-14	GTA08_BOTSDO08957	WWBZ02000062.1	1624082	1625716	+	1413	protein_coding	Acyl-CoA oxidase/dehydrogenase type 1 && Q8K370.1 RecName: Full=Acyl-CoA dehydrogenase family member 10; Short=ACAD-10 && PF02771:Acyl-CoA dehydrogenase, N-terminal domain|PF02770:Acyl-CoA dehydrogenase, middle domain|PF00441:Acyl-CoA dehydrogenase, C-terminal domain	-
BOTSDO02460	169.155	177.328	651.985	943.82	173.242	797.902	-2.20407	2.12225e-15	2.84984e-14	GTA08_BOTSDO02460	WWBZ02000016.1	2280064	2284248	+	3999	protein_coding	hypothetical protein && - && PF11915:Protein of unknown function (DUF3433)	-
BOTSDO02625	19.7714	28.7005	445.283	194.743	24.236	320.013	-3.71792	2.18005e-15	2.92398e-14	GTA08_BOTSDO02625	WWBZ02000016.1	2783544	2784081	-	486	protein_coding	putative major allergen alt protein && - && PF16541:Alternaria alternata allergen 1	-
BOTSDO02413	1851.92	2174.06	601.595	655.122	2012.99	628.358	1.6794	2.21888e-15	2.9725e-14	GTA08_BOTSDO02413	WWBZ02000016.1	2125649	2131328	+	5445	protein_coding	hypothetical protein && - && -	-
BOTSDO00340	324.032	271.63	1270.03	1009.59	297.831	1139.81	-1.93629	2.66804e-15	3.56573e-14	GTA08_BOTSDO00340	WWBZ02000001.1	1191104	1192388	+	1050	protein_coding	Alcohol dehydrogenase superfamily zinc-containing && Q9P7F4.1 RecName: Full=Zinc-type alcohol dehydrogenase-like protein C2E1P3.01 && PF00107:Zinc-binding dehydrogenase	ADH_zinc_N
BOTSDO01678	2235.27	1237.2	9469.2	6576.84	1736.23	8023.02	-2.20834	2.77032e-15	3.69803e-14	GTA08_BOTSDO01678	WWBZ02000001.1	5839456	5839961	+	378	protein_coding	putative snrnp and snornp protein && O74690.1 RecName: Full=13 kDa ribonucleoprotein-associated protein && PF01248:Ribosomal protein L7Ae/L30e/S12e/Gadd45 family	-
BOTSDO13869	520.647	475.608	1570.32	1598.94	498.128	1584.63	-1.66981	2.87844e-15	3.8378e-14	GTA08_BOTSDO13869	WWBZ02000014.1	250721	257744	+	6699	protein_coding	putative polyketide synthase protein && N4WHE3.1 RecName: Full=Reducing polyketide synthase PKS1; AltName: Full=T-toxin biosynthesis protein PKS1 && PF02801:Beta-ketoacyl synthase, C-terminal domain|PF08659:KR domain|PF00107:Zinc-binding dehydrogenase|PF00109:Beta-ketoacyl synthase, N-terminal domain|PF08240:Alcohol dehydrogenase GroES-like domain|PF14765:Polyketide synthase dehydratase|PF16197:K…	ketoacyl-synt
BOTSDO03631	544.812	447.933	1573.4	2270.29	496.372	1921.85	-1.95375	3.16755e-15	4.21828e-14	GTA08_BOTSDO03631	WWBZ02000022.1	775619	778552	+	2676	protein_coding	Bacterial Fmu (Sun)/eukaryotic nucleolar NOL1/Nop2p && Q9HGQ2.3 RecName: Full=Multisite-specific tRNA:(cytosine-C(5))-methyltransferase trm4a; AltName: Full=tRNA (cytosine-5-)-methyltransferase trm4a && PF01189:16S rRNA methyltransferase RsmF	-
BOTSDO05639	6171.98	4870.88	1677.27	1893.62	5521.43	1785.44	1.6285	3.39412e-15	4.51466e-14	GTA08_BOTSDO05639	WWBZ02000033.1	2762703	2763668	+	909	protein_coding	putative btb poz-like protein && - && PF00651:BTB/POZ domain	BTB
BOTSDO08787	783.168	1015.79	5379.39	2919.43	899.48	4149.41	-2.2053	3.47202e-15	4.61282e-14	GTA08_BOTSDO08787	WWBZ02000062.1	957170	957689	+	456	protein_coding	putative protein elicitor && G0Y276.1 RecName: Full=Effector protein PevD1; AltName: Full=Hypersensitive response-inducing protein PevD1; Flags: Precursor && PF16541:Alternaria alternata allergen 1	-
BOTSDO09147	2010.09	2345.24	726.027	578.25	2177.67	652.138	1.74053	3.57145e-15	4.73933e-14	GTA08_BOTSDO09147	WWBZ02000062.1	2268887	2269389	+	390	protein_coding	hypothetical protein && - && -	-
BOTSDO10026	6217.01	4988.76	1334.82	1878.24	5602.89	1606.53	1.80166	3.7316e-15	4.9286e-14	GTA08_BOTSDO10026	WWBZ02000073.1	1543667	1544913	-	1125	protein_coding	hypothetical protein && - && -	-
BOTSDO13516	2000.21	2507.19	598.51	729.432	2253.7	663.971	1.76246	4.1931e-15	5.53165e-14	GTA08_BOTSDO13516	WWBZ02000012.1	492344	494219	-	1659	protein_coding	D-lactate dehydrogenase && Q12627.2 RecName: Full=D-lactate dehydrogenase [cytochrome], mitochondrial; AltName: Full=D-lactate ferricytochrome C oxidoreductase; Short=D-LCR; Flags: Precursor && PF01565:FAD binding domain|PF02913:FAD linked oxidases, C-terminal domain	FAD_binding_4
BOTSDO08790	8623.63	9345.08	3425.49	3163.72	8984.36	3294.6	1.44742	4.34218e-15	5.72161e-14	GTA08_BOTSDO08790	WWBZ02000062.1	963203	966283	-	2865	protein_coding	putative zz type zinc finger domain protein && - && PF00569:Zinc finger, ZZ type|PF16158:Ig-like domain from next to BRCA1 gene	ZZ
BOTSDO05956	509.663	484.833	107.979	107.621	497.248	107.8	2.20558	4.37421e-15	5.75708e-14	GTA08_BOTSDO05956	WWBZ02000033.1	3775997	3777067	-	1071	protein_coding	Alpha/beta hydrolase fold-1 && Q6IE26.2 RecName: Full=Epoxide hydrolase 4; AltName: Full=Abhydrolase domain-containing protein 7; AltName: Full=Epoxide hydrolase-related protein && PF00561:alpha/beta hydrolase fold	Abhydrolase_1
BOTSDO04011	187.828	218.329	19.539	17.0827	203.079	18.3108	3.47546	4.8177e-15	6.33336e-14	GTA08_BOTSDO04011	WWBZ02000022.1	2063261	2064748	-	1035	protein_coding	putative FMN-dependent dehydrogenase family protein && A0A0D2YG00.2 RecName: Full=Oxidase FUB9; AltName: Full=Fusaric acid biosynthesis protein 9 && PF01070:FMN-dependent dehydrogenase	FMN_dh
BOTSDO04781	2606.53	2729.62	871.027	564.583	2668.08	717.805	1.89546	4.85049e-15	6.36903e-14	GTA08_BOTSDO04781	WWBZ02000022.1	4571034	4572185	+	1152	protein_coding	Alcohol dehydrogenase iron-type && Q45072.1 RecName: Full=Maleylacetate reductase && PF00465:Iron-containing alcohol dehydrogenase	-
BOTSDO07802	1263.17	1199.27	355.815	387.777	1231.22	371.796	1.72686	5.48368e-15	7.18369e-14	GTA08_BOTSDO07802	WWBZ02000051.1	1492997	1495529	-	1749	protein_coding	Alpha-L-arabinofuranosidase && Q0D1I6.1 RecName: Full=Probable alpha-L-arabinofuranosidase C; Short=ABF C; Short=Arabinosidase C; Flags: Precursor && PF06964:Alpha-L-arabinofuranosidase C-terminus	-
BOTSDO09353	1016.03	1088.57	247.836	318.592	1052.3	283.214	1.89176	5.54266e-15	7.25251e-14	GTA08_BOTSDO09353	WWBZ02000062.1	3090233	3094383	-	4089	protein_coding	Peptidase C19 ubiquitin carboxyl-terminal hydrolase 2 && Q5NVC7.2 RecName: Full=E3 ubiquitin-protein ligase RNF34; AltName: Full=RING finger protein 34 && PF13920:Zinc finger, C3HC4 type (RING finger)|PF12436:ICP0-binding domain of Ubiquitin-specific protease 7|PF02493:MORN repeat|PF00443:Ubiquitin carboxyl-terminal hydrolase	UCH
BOTSDO05563	1905.74	1614.4	4834.35	5727.83	1760.07	5281.09	-1.58543	5.61943e-15	7.34442e-14	GTA08_BOTSDO05563	WWBZ02000033.1	2522740	2525360	-	2562	protein_coding	hypothetical protein && Q0V1H5.1 RecName: Full=Eukaryotic translation initiation factor 3 subunit C; Short=eIF3c; AltName: Full=Eukaryotic translation initiation factor 3 93 kDa subunit homolog; Short=eIF3 p93; AltName: Full=Translation initiation factor eIF3, p93 subunit homolog && PF01399:PCI domain|PF05470:Eukaryotic translation initiation factor 3 subunit 8 N-terminus	-
BOTSDO09384	148.286	89.1765	665.353	583.374	118.731	624.364	-2.39664	6.04055e-15	7.88565e-14	GTA08_BOTSDO09384	WWBZ02000062.1	3196792	3197697	-	906	protein_coding	nucleolus protein && Q9UUH2.1 RecName: Full=25S rRNA adenine-N(1) methyltransferase && PF11968:Putative methyltransferase (DUF3321)	-
BOTSDO05762	331.72	325.956	1043.79	1341.85	328.838	1192.82	-1.85948	6.67642e-15	8.70565e-14	GTA08_BOTSDO05762	WWBZ02000033.1	3124360	3127800	-	3183	protein_coding	hypothetical protein && Q27995.3 RecName: Full=Nitric oxide synthase, inducible; AltName: Full=Inducible NO synthase; Short=Inducible NOS; Short=iNOS; AltName: Full=NOS type II; Short=NOSII; AltName: Full=Peptidyl-cysteine S-nitrosylase NOS2 && PF00258:Flavodoxin|PF02898:Nitric oxide synthase, oxygenase domain	-
BOTSDO01158	541.517	716.487	148.085	124.704	629.002	136.394	2.20752	7.14587e-15	9.29624e-14	GTA08_BOTSDO01158	WWBZ02000001.1	3846312	3847256	+	945	protein_coding	Alpha/beta hydrolase fold-1 && - && PF12697:Alpha/beta hydrolase family	-
BOTSDO04778	7239.63	7012.14	2509.22	1665.56	7125.89	2087.39	1.77185	7.57607e-15	9.84452e-14	GTA08_BOTSDO04778	WWBZ02000022.1	4562230	4563384	-	939	protein_coding	Rhodopsin bacterial && Q9UW81.1 RecName: Full=Opsin-1; AltName: Full=NR && PF01036:Bacteriorhodopsin-like protein	-
BOTSDO02975	1140.15	1669.75	365.07	361.299	1404.95	363.185	1.95204	7.71118e-15	1.00085e-13	GTA08_BOTSDO02975	WWBZ02000016.1	3988890	3990637	-	1596	protein_coding	ATPase AAA+ type core && P46465.2 RecName: Full=26S protease regulatory subunit 6A homolog; AltName: Full=Tat-binding protein homolog 1; Short=TBP-1 && PF00004:ATPase family associated with various cellular activities (AAA)	AAA
BOTSDO05125	10056	9973.42	3429.6	3929.02	10014.7	3679.31	1.44447	7.77891e-15	1.00848e-13	GTA08_BOTSDO05125	WWBZ02000033.1	994110	996278	-	1947	protein_coding	Chitin-binding type 1 && D4B5F9.2 RecName: Full=Probable peptidoglycan-N-acetylglucosamine deacetylase ARB_03699; Short=Peptidoglycan GlcNAc deacetylase; AltName: Full=Peptidoglycan N-deacetylase; Short=PG N-deacetylase; Flags: Precursor && PF01522:Polysaccharide deacetylase	Polysacc_deac_1
BOTSDO12102	283.39	171.178	995.459	1035.21	227.284	1015.34	-2.16093	7.83691e-15	1.01483e-13	GTA08_BOTSDO12102	WWBZ02000007.1	270812	272386	-	1575	protein_coding	hypothetical protein && P35184.2 RecName: Full=Ribosome assembly protein SQT1 && -	-
BOTSDO00379	397.625	248.054	1231.98	1585.28	322.84	1408.63	-2.12674	7.89136e-15	1.02056e-13	GTA08_BOTSDO00379	WWBZ02000001.1	1344607	1347207	+	2472	protein_coding	Ribosome biogenesis protein tsr1-like protein && O13956.1 RecName: Full=Ribosome biogenesis protein tsr1 && PF08142:AARP2CN (NUC121) domain|PF04950:40S ribosome biogenesis protein Tsr1 and BMS1 C-terminal	-
BOTSDO11384	488.793	448.958	104.893	89.6842	468.875	97.2888	2.27099	7.89928e-15	1.02056e-13	GTA08_BOTSDO11384	WWBZ02000082.1	2798964	2800628	+	1665	protein_coding	putative choline-sulfatase protein && O69787.2 RecName: Full=Choline-sulfatase && PF12411:Choline sulfatase enzyme C terminal|PF00884:Sulfatase	Sulfatase
BOTSDO06676	415.2	414.107	1731.77	1265.83	414.653	1498.8	-1.85334	8.41531e-15	1.08474e-13	GTA08_BOTSDO06676	WWBZ02000040.1	2045729	2046720	-	702	protein_coding	putative prefoldin subunit && Q10143.1 RecName: Full=Probable prefoldin subunit 3 && PF02996:Prefoldin subunit	-
BOTSDO10745	2000.21	2843.4	7405.27	10915	2421.8	9160.13	-1.91925	8.87449e-15	1.14131e-13	GTA08_BOTSDO10745	WWBZ02000082.1	766764	770379	-	3159	protein_coding	Glutamate/phenylalanine/leucine/valine dehydrogenase && P00365.4 RecName: Full=NAD-specific glutamate dehydrogenase; Short=NAD-GDH && PF05088:Bacterial NAD-glutamate dehydrogenase|PF00208:Glutamate/Leucine/Phenylalanine/Valine dehydrogenase	-
BOTSDO07770	2591.15	3365.13	641.701	943.82	2978.14	792.76	1.90852	9.50553e-15	1.22107e-13	GTA08_BOTSDO07770	WWBZ02000051.1	1393020	1396398	-	3321	protein_coding	Cytochrome P450 && B0Y6R2.1 RecName: Full=Psi-producing oxygenase A; AltName: Full=Fatty acid oxygenase ppoA; Includes: RecName: Full=Linoleate 8R-lipoxygenase; Includes: RecName: Full=9,12-octadecadienoate 8-hydroperoxide 8R-isomerase && PF00067:Cytochrome P450|PF03098:Animal haem peroxidase	An_peroxidase
BOTSDO09991	476.711	533.009	1680.35	1522.07	504.86	1601.21	-1.66477	1.01145e-14	1.29634e-13	GTA08_BOTSDO09991	WWBZ02000073.1	1420647	1423298	-	2424	protein_coding	hypothetical protein && - && -	-
BOTSDO07396	81.2825	84.0514	780.53	378.382	82.667	579.456	-2.80786	1.02914e-14	1.31751e-13	GTA08_BOTSDO07396	WWBZ02000051.1	155684	156034	+	294	protein_coding	hypothetical protein && - && -	-
BOTSDO04746	2325.34	2824.95	751.736	879.759	2575.14	815.748	1.65801	1.09183e-14	1.39618e-13	GTA08_BOTSDO04746	WWBZ02000022.1	4443200	4445012	-	1641	protein_coding	Cytochrome b5 && P52042.1 RecName: Full=Acyl-CoA dehydrogenase, short-chain specific; AltName: Full=Butyryl-CoA dehydrogenase; AltName: Full=SCAD && PF00441:Acyl-CoA dehydrogenase, C-terminal domain|PF02770:Acyl-CoA dehydrogenase, middle domain|PF00173:Cytochrome b5-like Heme/Steroid binding domain|PF02771:Acyl-CoA dehydrogenase, N-terminal domain	-
BOTSDO11962	9125.61	9151.35	3460.45	3525.87	9138.48	3493.16	1.3874	1.11291e-14	1.42152e-13	GTA08_BOTSDO11962	WWBZ02000002.1	1564300	1565412	-	1059	protein_coding	Short-chain dehydrogenase/reductase SDR && Q9Y6Z9.1 RecName: Full=Sorbose reductase sou1; AltName: Full=Sorbitol utilization protein sou1 && PF00106:short chain dehydrogenase	adh_short
BOTSDO11735	242.749	280.855	892.622	1007.88	261.802	950.251	-1.85964	1.15317e-14	1.46999e-13	GTA08_BOTSDO11735	WWBZ02000002.1	732506	734163	+	1446	protein_coding	Cytochrome b561 eukaryote && - && PF16010:Cytochrome domain of cellobiose dehydrogenase|PF03188:Eukaryotic cytochrome b561	Cytochrom_B561
BOTSDO10873	2754.82	2462.09	10718.7	7123.49	2608.45	8921.08	-1.77396	1.15347e-14	1.46999e-13	GTA08_BOTSDO10873	WWBZ02000082.1	1192888	1193463	+	510	protein_coding	hypothetical protein && - && -	-
BOTSDO10561	593.142	496.108	2032.05	1634.82	544.625	1833.43	-1.75124	1.18865e-14	1.51139e-13	GTA08_BOTSDO10561	WWBZ02000082.1	128910	129377	+	351	protein_coding	putative tubulin-specific chaperone rbl2 protein && - && PF02970:Tubulin binding cofactor A	-
BOTSDO07392	6894.73	7831.13	1490.1	2456.49	7362.93	1973.3	1.89916	1.28234e-14	1.62685e-13	GTA08_BOTSDO07392	WWBZ02000051.1	135417	137081	-	1581	protein_coding	Major facilitator superfamily && Q9US37.1 RecName: Full=Uncharacterized transporter C1039.04 && PF07690:Major Facilitator Superfamily	MFS_1
BOTSDO00818	5517.32	6954.74	2214.07	1978.18	6236.03	2096.13	1.57312	1.40096e-14	1.77334e-13	GTA08_BOTSDO00818	WWBZ02000001.1	2777153	2778463	+	1158	protein_coding	Aminotransferase class V/Cysteine desulfurase && P43567.1 RecName: Full=Alanine--glyoxylate aminotransferase 1 && PF00266:Aminotransferase class-V	Aminotran_5
BOTSDO06531	118090	107058	39738.2	24970.6	112574	32354.4	1.79887	1.4444e-14	1.82423e-13	GTA08_BOTSDO06531	WWBZ02000040.1	1512563	1512980	-	357	protein_coding	hypothetical protein && - && -	-
BOTSDO07460	2842.69	2607.64	972.835	750.785	2725.17	861.81	1.66169	1.45762e-14	1.83886e-13	GTA08_BOTSDO07460	WWBZ02000051.1	356342	358371	-	735	protein_coding	Tetraspanin && - && -	-
BOTSDO03300	969.898	1134.69	296.17	311.759	1052.3	303.965	1.79133	1.53406e-14	1.93312e-13	GTA08_BOTSDO03300	WWBZ02000016.1	5003519	5005138	+	1563	protein_coding	hypothetical protein && - && -	-
BOTSDO13436	8068.93	7381.15	2653.19	1652.75	7725.04	2152.97	1.84369	1.54712e-14	1.94739e-13	GTA08_BOTSDO13436	WWBZ02000012.1	94561	96539	-	1842	protein_coding	putative tripeptidyl-peptidase 1 precursor protein && C5FBW2.1 RecName: Full=Tripeptidyl-peptidase SED2; AltName: Full=Sedolisin-B; Flags: Precursor && PF00082:Subtilase family|PF09286:Pro-kumamolisin, activation domain	Peptidase_S8
BOTSDO03585	14485.9	11269	44201.3	35069.9	12877.4	39635.6	-1.62196	1.56227e-14	1.96427e-13	GTA08_BOTSDO03585	WWBZ02000022.1	645800	647160	+	1119	protein_coding	Ribosomal protein L4/L1e && Q9P784.1 RecName: Full=60S ribosomal protein L4-B && PF14374:60S ribosomal protein L4 C-terminal domain|PF00573:Ribosomal protein L4/L1 family	-
BOTSDO05186	589.847	555.559	143.971	130.683	572.703	137.327	2.06128	1.72423e-14	2.16549e-13	GTA08_BOTSDO05186	WWBZ02000033.1	1167512	1168976	+	1410	protein_coding	putative l-ascorbate oxidase protein && D4AUF4.1 RecName: Full=WSC domain-containing protein ARB_07870; Flags: Precursor && PF00141:Peroxidase	-
BOTSDO06634	1992.52	1623.63	594.396	486.857	1808.07	540.627	1.74254	1.7992e-14	2.25712e-13	GTA08_BOTSDO06634	WWBZ02000040.1	1917708	1918742	+	876	protein_coding	hypothetical protein && - && PF13469:Sulfotransferase family	-
BOTSDO08769	19198	20890.9	6835.55	4052.87	20044.5	5444.21	1.88061	1.83957e-14	2.3052e-13	GTA08_BOTSDO08769	WWBZ02000062.1	901248	902763	-	1329	protein_coding	Peptidase A1 && Q06902.2 RecName: Full=Aspartic protease pep1; AltName: Full=Aspergillopepsin A; AltName: Full=Aspergillopepsin I; AltName: Full=Aspergillopepsin O; Flags: Precursor >B8NLY9.1 RecName: Full=Aspartic protease pep1; AltName: Full=Aspergillopepsin A; AltName: Full=Aspergillopepsin I; Flags: Precursor && PF00026:Eukaryotic aspartyl protease	Asp
BOTSDO11722	840.285	892.79	258.12	207.555	866.538	232.837	1.89791	1.84644e-14	2.31124e-13	GTA08_BOTSDO11722	WWBZ02000002.1	683741	690694	-	4647	protein_coding	Bacterial alpha-L-rhamnosidase && - && PF03184:DDE superfamily endonuclease|PF05592:Bacterial alpha-L-rhamnosidase	DDE
BOTSDO10947	2315.45	2257.09	670.495	824.241	2286.27	747.368	1.6123	2.04049e-14	2.54564e-13	GTA08_BOTSDO10947	WWBZ02000082.1	1435857	1438222	-	2106	protein_coding	Copper amine oxidase && Q12556.2 RecName: Full=Copper amine oxidase 1 && PF01179:Copper amine oxidase, enzyme domain|PF02727:Copper amine oxidase, N2 domain	-
BOTSDO01704	24.1651	38.9507	283.829	245.991	31.5579	264.91	-3.06465	2.13574e-14	2.66152e-13	GTA08_BOTSDO01704	WWBZ02000001.1	5905388	5906721	+	1122	protein_coding	Aminoacyl-tRNA synthetase class Ib && O14055.1 RecName: Full=Tyrosine--tRNA ligase, cytoplasmic; AltName: Full=Tyrosyl-tRNA synthetase; Short=TyrRS && PF00579:tRNA synthetases class I (W and Y)	-
BOTSDO02929	480.006	345.431	1420.17	1497.3	412.718	1458.74	-1.82231	2.49324e-14	3.10359e-13	GTA08_BOTSDO02929	WWBZ02000016.1	3834988	3836104	-	1065	protein_coding	putative g-patch RNA maturation protein && Q0CU52.2 RecName: Full=Protein pxr1; AltName: Full=PinX1-related protein 1 && -	-
BOTSDO01641	2895.41	2398.54	924.502	813.991	2646.98	869.246	1.60684	2.54665e-14	3.16426e-13	GTA08_BOTSDO01641	WWBZ02000001.1	5606800	5607240	-	441	protein_coding	hypothetical protein && - && -	-
BOTSDO04441	159.27	120.952	553.261	790.075	140.111	671.668	-2.26316	2.5476e-14	3.16426e-13	GTA08_BOTSDO04441	WWBZ02000022.1	3470688	3472949	+	2262	protein_coding	hypothetical protein && O74400.1 RecName: Full=Uncharacterized RNA-binding protein C4F6.14 && PF00076:RNA recognition motif. (a.k.a. RRM, RBD, or RNP domain)	RRM_1
BOTSDO09876	655.752	578.11	141.915	160.577	616.931	151.246	2.02664	2.95178e-14	3.65417e-13	GTA08_BOTSDO09876	WWBZ02000073.1	1034619	1036618	+	1947	protein_coding	FAD-binding 8 && - && PF08022:FAD-binding domain|PF08030:Ferric reductase NAD binding domain|PF01794:Ferric reductase like transmembrane component	Ferric_reduct
BOTSDO05663	2820.72	2528.72	949.183	932.716	2674.72	940.949	1.5072	3.04083e-14	3.76027e-13	GTA08_BOTSDO05663	WWBZ02000033.1	2820102	2821409	-	1206	protein_coding	zn-dependent hydrolase oxidoreductase family && P64760.1 RecName: Full=Uncharacterized protein Mb0930; Flags: Precursor >P9WKP2.1 RecName: Full=Uncharacterized protein MT0929; Flags: Precursor >P9WKP3.1 RecName: Full=Uncharacterized protein Rv0906; Flags: Precursor && PF12706:Beta-lactamase superfamily domain	-
BOTSDO02884	3403.98	3120.15	1220.67	1017.28	3262.07	1118.97	1.54408	3.45544e-14	4.26829e-13	GTA08_BOTSDO02884	WWBZ02000016.1	3706107	3707277	-	1116	protein_coding	Lipase class 3 && P0CT91.1 RecName: Full=Lipase A; AltName: Full=Acetylxylan esterase; Flags: Precursor && PF01764:Lipase (class 3)	Lipase_3
BOTSDO08995	2.19682	9.22516	197.446	134.953	5.71099	166.2	-4.8421	3.46589e-14	4.2765e-13	GTA08_BOTSDO08995	WWBZ02000062.1	1765341	1765961	+	621	protein_coding	hypothetical protein && - && -	-
BOTSDO10676	596.438	548.384	1852.09	1639.09	572.411	1745.59	-1.60855	3.501e-14	4.31509e-13	GTA08_BOTSDO10676	WWBZ02000082.1	550267	550815	-	420	protein_coding	Cupin 1 && - && PF02290:Signal recognition particle 14kD protein	-
BOTSDO03221	4376.07	6179.83	1700.92	1618.59	5277.95	1659.75	1.66916	3.52683e-14	4.34161e-13	GTA08_BOTSDO03221	WWBZ02000016.1	4717021	4718212	-	825	protein_coding	Phospholipid methyltransferase && Q7S5W9.1 RecName: Full=Phosphatidyl-N-methylethanolamine N-methyltransferase; AltName: Full=Cholineless-2; AltName: Full=Phospholipid methyltransferase; Short=PLMT && PF04191:Phospholipid methyltransferase	-
BOTSDO01883	190.025	151.703	14.3971	9.39549	170.864	11.8963	3.85781	3.53024e-14	4.34161e-13	GTA08_BOTSDO01883	WWBZ02000016.1	380490	380897	-	267	protein_coding	hypothetical protein && - && -	-
BOTSDO11733	259.225	281.88	872.055	1063.4	270.552	967.727	-1.83889	3.82935e-14	4.70434e-13	GTA08_BOTSDO11733	WWBZ02000002.1	726381	727522	-	1092	protein_coding	hypothetical protein && - && -	-
BOTSDO01118	2885.53	2690.67	1038.65	916.487	2788.1	977.569	1.51239	4.03544e-14	4.95211e-13	GTA08_BOTSDO01118	WWBZ02000001.1	3719502	3720905	+	993	protein_coding	sam dependent methyltransferase && M2SNN6.1 RecName: Full=Secondary metabolism regulator LAE1; AltName: Full=Methyltransferase LAE1; AltName: Full=Velvet complex subunit LAE1 && PF13489:Methyltransferase domain	-
BOTSDO10447	4518.87	4548	1327.62	1729.62	4533.43	1528.62	1.56786	4.46642e-14	5.46905e-13	GTA08_BOTSDO10447	WWBZ02000073.1	3118841	3121775	+	2826	protein_coding	Fungal chitin synthase && P78746.1 RecName: Full=Chitin synthase D; AltName: Full=Chitin-UDP acetyl-glucosaminyl transferase D; AltName: Full=Class-VI chitin synthase D && PF03142:Chitin synthase	-
BOTSDO03526	2167.17	1670.78	6549.67	5327.24	1918.97	5938.46	-1.62981	4.71075e-14	5.75571e-13	GTA08_BOTSDO03526	WWBZ02000022.1	420892	421899	+	849	protein_coding	eukaryotic translation initiation factor 3 subunit g && Q0U6E7.2 RecName: Full=Eukaryotic translation initiation factor 3 subunit G; Short=eIF3g; AltName: Full=Eukaryotic translation initiation factor 3 RNA-binding subunit; Short=eIF-3 RNA-binding subunit; AltName: Full=Translation initiation factor eIF3 p33 subunit homolog; Short=eIF3 p33 homolog && PF12353:Eukaryotic translation initiation fact…	RRM_1
BOTSDO10568	7899.78	7040.84	2851.66	2802.42	7470.31	2827.04	1.40187	4.72216e-14	5.76339e-13	GTA08_BOTSDO10568	WWBZ02000082.1	152538	153976	-	1326	protein_coding	Phosphatidic acid phosphatase type 2/haloperoxidase && Q10142.1 RecName: Full=Inositol phosphorylceramide synthase catalytic subunit aur1; Short=IPC synthase catalytic subunit aur1; AltName: Full=Aureobasidin A resistance protein homolog; AltName: Full=Phosphatidylinositol:ceramide phosphoinositol transferase && PF01569:PAP2 superfamily	-
BOTSDO06096	1232.42	1216.7	392.836	392.902	1224.56	392.869	1.64012	4.822e-14	5.87887e-13	GTA08_BOTSDO06096	WWBZ02000033.1	4341555	4344422	+	2820	protein_coding	Amidohydrolase 1 && - && PF01979:Amidohydrolase family	Amidohydro_1
BOTSDO05287	27582.2	26193.3	9721.15	11020.1	26887.8	10370.6	1.3744	4.99693e-14	6.08555e-13	GTA08_BOTSDO05287	WWBZ02000033.1	1557485	1559396	+	1458	protein_coding	ATP-grasp fold succinyl-CoA synthetase-type && O13907.1 RecName: Full=Probable ATP-citrate synthase subunit 2; AltName: Full=ATP-citrate (pro-S-)-lyase 2; AltName: Full=Citrate cleavage enzyme subunit 2 && PF08442:ATP-grasp domain|PF16114:ATP citrate lyase citrate-binding	-
BOTSDO07868	246.044	164.003	777.445	1012.15	205.024	894.798	-2.12756	5.04167e-14	6.1334e-13	GTA08_BOTSDO07868	WWBZ02000051.1	1698493	1699709	+	1035	protein_coding	putative ribosomal large subunit biogenesis protein && P10962.2 RecName: Full=Protein MAK16; AltName: Full=Maintenance of killer protein 16 && PF01778:Ribosomal L28e protein family|PF04874:Mak16 protein C-terminal region	-
BOTSDO05030	448.152	464.333	2018.68	1343.55	456.242	1681.12	-1.88097	5.74746e-14	6.97693e-13	GTA08_BOTSDO05030	WWBZ02000033.1	697066	697969	+	501	protein_coding	prefoldin subunit && O94307.1 RecName: Full=Probable prefoldin subunit 5; AltName: Full=Byr1-binding protein Bob1 && PF02996:Prefoldin subunit	-
BOTSDO08258	720.558	716.487	2313.83	1953.41	718.523	2133.62	-1.56996	5.91781e-14	7.17599e-13	GTA08_BOTSDO08258	WWBZ02000051.1	2913191	2915146	+	1242	protein_coding	GTP-binding domain HSR1-related protein && O94362.1 RecName: Full=Uncharacterized GTP-binding protein C428.15 && PF08438:GTPase of unknown function C-terminal|PF01926:50S ribosome-binding GTPase	-
BOTSDO13572	1182.99	1036.29	351.701	262.22	1109.64	306.961	1.85582	6.37403e-14	7.72088e-13	GTA08_BOTSDO13572	WWBZ02000012.1	688920	690201	-	1221	protein_coding	hypothetical protein && - && PF11913:Protein of unknown function (DUF3431)	-
BOTSDO00038	35021.8	33966	13866.5	10622	34493.9	12244.3	1.4943	6.57469e-14	7.95538e-13	GTA08_BOTSDO00038	WWBZ02000001.1	165501	167568	+	1737	protein_coding	Oligopeptide transporter && P32901.2 RecName: Full=Peptide transporter PTR2; AltName: Full=Peptide permease PTR2 && PF00854:POT family	-
BOTSDO02372	5518.42	5260.39	2061.88	1533.17	5389.41	1797.52	1.58458	6.64483e-14	8.0316e-13	GTA08_BOTSDO02372	WWBZ02000016.1	2001395	2002682	+	1116	protein_coding	putative voltage-gated potassium channel beta-2 subunit && O59826.1 RecName: Full=Putative voltage-gated potassium channel subunit beta; AltName: Full=K(+) channel subunit beta && PF00248:Aldo/keto reductase family	Aldo_ket_red
BOTSDO04588	949.028	1174.67	317.765	220.367	1061.85	269.066	1.98314	6.77215e-14	8.17672e-13	GTA08_BOTSDO04588	WWBZ02000022.1	3925578	3927173	-	1356	protein_coding	Alpha/beta hydrolase fold-1 && - && PF12697:Alpha/beta hydrolase family	-
BOTSDO05168	184.533	121.977	626.275	759.326	153.255	692.801	-2.17859	6.87633e-14	8.29361e-13	GTA08_BOTSDO05168	WWBZ02000033.1	1106725	1109254	+	2349	protein_coding	putative AAA family ATPase protein && O60058.1 RecName: Full=ATPase family gene 2 protein && PF00004:ATPase family associated with various cellular activities (AAA)	AAA
BOTSDO04618	97.7587	115.827	466.879	493.69	106.793	480.284	-2.16833	7.00351e-14	8.43796e-13	GTA08_BOTSDO04618	WWBZ02000022.1	4049764	4050854	-	972	protein_coding	putative C6 zinc finger domain-containing protein && - && -	-
novel.37	329.524	290.08	964.608	1281.2	309.802	1122.91	-1.85873	7.07296e-14	8.51252e-13	-	WWBZ02000001.1	5685958	5686716	+	759	-	-	-
BOTSDO04295	690.901	758.513	173.794	209.263	724.707	191.529	1.91813	7.57615e-14	9.10837e-13	GTA08_BOTSDO04295	WWBZ02000022.1	2957688	2959467	+	1476	protein_coding	Major facilitator superfamily && Q9US44.1 RecName: Full=Uncharacterized transporter C1002.16c && PF07690:Major Facilitator Superfamily	MFS_1
BOTSDO08858	1459.79	1288.45	428.829	455.254	1374.12	442.042	1.63579	7.72399e-14	9.27621e-13	GTA08_BOTSDO08858	WWBZ02000062.1	1169207	1170702	+	1116	protein_coding	S-adenosyl-L-methionine-dependent methyltransferase && M2SNN6.1 RecName: Full=Secondary metabolism regulator LAE1; AltName: Full=Methyltransferase LAE1; AltName: Full=Velvet complex subunit LAE1 && PF13489:Methyltransferase domain	-
BOTSDO10629	5132.88	3534.26	1396.52	1248.75	4333.57	1322.63	1.71226	7.80457e-14	9.36299e-13	GTA08_BOTSDO10629	WWBZ02000082.1	368985	370557	+	1464	protein_coding	hypothetical protein && - && -	-
BOTSDO13507	573.371	604.76	1810.95	1660.44	589.066	1735.7	-1.55875	7.89811e-14	9.46512e-13	GTA08_BOTSDO13507	WWBZ02000012.1	466873	467809	-	819	protein_coding	hypothetical protein && Q10132.2 RecName: Full=Isopentenyl-diphosphate Delta-isomerase; AltName: Full=Isopentenyl pyrophosphate isomerase; Short=IPP isomerase && PF00293:NUDIX domain	NUDIX
BOTSDO05921	1162.12	1497.55	196.418	368.132	1329.84	282.275	2.23314	8.38399e-14	1.0026e-12	GTA08_BOTSDO05921	WWBZ02000033.1	3664100	3665753	+	1383	protein_coding	Indoleamine 23-dioxygenase && Q6ZQW0.4 RecName: Full=Indoleamine 2,3-dioxygenase 2; Short=IDO-2; AltName: Full=Indoleamine 2,3-dioxygenase-like protein 1; AltName: Full=Indoleamine-pyrrole 2,3-dioxygenase-like protein 1 && PF01231:Indoleamine 2,3-dioxygenase	-
BOTSDO12884	1191.78	1145.97	390.779	327.134	1168.87	358.957	1.7044	8.44366e-14	1.00867e-12	GTA08_BOTSDO12884	WWBZ02000009.1	495831	498611	+	2682	protein_coding	hypothetical protein && - && -	-
BOTSDO03281	3776.34	3763.86	1473.65	1238.5	3770.1	1356.07	1.47559	9.59577e-14	1.14387e-12	GTA08_BOTSDO03281	WWBZ02000016.1	4941246	4943534	+	1878	protein_coding	putative fungal specific transcription factor && Q9Y7P3.2 RecName: Full=Probable triacylglycerol lipase C1450.16c && PF01734:Patatin-like phospholipase|PF11815:Domain of unknown function (DUF3336)	-
BOTSDO10055	507.466	523.784	124.432	125.558	515.625	124.995	2.04438	9.60757e-14	1.14406e-12	GTA08_BOTSDO10055	WWBZ02000073.1	1658939	1659913	-	675	protein_coding	putative dsba family oxidoreductase protein && Q09652.1 RecName: Full=Glutathione S-transferase kappa 1; AltName: Full=GST class-kappa && PF01323:DSBA-like thioredoxin domain	DSBA
BOTSDO04964	11017.1	10466.5	4058.96	4360.36	10741.8	4209.66	1.35138	9.67732e-14	1.15115e-12	GTA08_BOTSDO04964	WWBZ02000033.1	473826	477695	+	3870	protein_coding	hypothetical protein && Q10451.2 RecName: Full=Pentatricopeptide repeat-containing protein 5, mitochondrial; Flags: Precursor && PF13041:PPR repeat family	-
BOTSDO12264	134.006	136.327	6.1702	5.12481	135.167	5.64751	4.5889	1.02206e-13	1.21322e-12	GTA08_BOTSDO12264	WWBZ02000007.1	887207	888738	-	1422	protein_coding	hypothetical protein && - && -	-
BOTSDO07391	1078.64	1205.42	3490.28	2993.74	1142.03	3242.01	-1.50501	1.12461e-13	1.33213e-12	GTA08_BOTSDO07391	WWBZ02000051.1	129982	130884	-	903	protein_coding	Short-chain dehydrogenase/reductase SDR && Q9LBG2.1 RecName: Full=Levodione reductase; AltName: Full=(6R)-2,2,6-trimethyl-1,4-cyclohexanedione reductase && PF00106:short chain dehydrogenase	adh_short
BOTSDO04307	817.219	804.639	139.858	230.617	810.929	185.237	2.12618	1.16614e-13	1.37987e-12	GTA08_BOTSDO04307	WWBZ02000022.1	2994750	2996864	+	2115	protein_coding	hypothetical protein && - && PF06985:Heterokaryon incompatibility protein (HET)	-
BOTSDO02233	35518.2	26306	10811.2	10772.4	30912.1	10791.8	1.51823	1.17492e-13	1.3888e-12	GTA08_BOTSDO02233	WWBZ02000016.1	1550102	1552776	-	1704	protein_coding	urea transporter && - && PF00474:Sodium:solute symporter family	-
BOTSDO03434	4930.77	4724.3	12958.5	11718.7	4827.54	12338.6	-1.3538	1.19089e-13	1.4062e-12	GTA08_BOTSDO03434	WWBZ02000022.1	137967	139010	-	1044	protein_coding	hypothetical protein && - && -	-
BOTSDO09246	526.139	626.286	123.404	150.328	576.212	136.866	2.07181	1.19533e-13	1.40997e-12	GTA08_BOTSDO09246	WWBZ02000062.1	2745642	2746550	-	744	protein_coding	Sec1-like protein && B8M9K0.1 RecName: Full=Hydrolase tropI; AltName: Full=Tropolone synthesis protein I && PF01738:Dienelactone hydrolase family	-
BOTSDO03440	6.59047	7.17512	142.943	148.62	6.8828	145.781	-4.4035	1.20376e-13	1.41843e-12	GTA08_BOTSDO03440	WWBZ02000022.1	166944	167696	+	753	protein_coding	putative glycoside hydrolase family 23 protein && - && PF01464:Transglycosylase SLT domain	-
BOTSDO05310	1518.01	1777.38	8221.79	4597.81	1647.69	6409.8	-1.95959	1.23741e-13	1.45654e-12	GTA08_BOTSDO05310	WWBZ02000033.1	1614260	1614734	-	420	protein_coding	Cerato-platanin && O74238.1 RecName: Full=Protein SnodProt1; Flags: Precursor && PF07249:Cerato-platanin	-
BOTSDO01214	856.761	888.69	271.489	245.137	872.726	258.313	1.75733	1.293e-13	1.5188e-12	GTA08_BOTSDO01214	WWBZ02000001.1	3981299	3982288	-	723	protein_coding	Methyltransferase type 11 && B8N406.2 RecName: Full=Secondary metabolism regulator laeA; AltName: Full=Methyltransferase laeA; AltName: Full=Velvet complex subunit laeA && PF13489:Methyltransferase domain	-
BOTSDO00607	428.381	299.305	1204.22	1488.76	363.843	1346.49	-1.88894	1.30399e-13	1.53012e-12	GTA08_BOTSDO00607	WWBZ02000001.1	2060878	2063162	-	2118	protein_coding	Pseudouridine synthase I TruA && Q6CC39.1 RecName: Full=tRNA pseudouridine synthase 1; AltName: Full=tRNA pseudouridylate synthase 1; AltName: Full=tRNA-uridine isomerase 1 && PF01416:tRNA pseudouridine synthase	-
BOTSDO05280	2461.54	3034.05	952.268	938.695	2747.8	945.481	1.5393	1.33339e-13	1.56298e-12	GTA08_BOTSDO05280	WWBZ02000033.1	1538752	1540166	-	1290	protein_coding	Choline/ethanolamine kinase && Q9D4V0.2 RecName: Full=Ethanolamine kinase 1; Short=EKI 1 && PF01633:Choline/ethanolamine kinase	Choline_kinase
BOTSDO10781	465.727	531.984	1769.82	1425.55	498.855	1597.69	-1.67866	1.36719e-13	1.60093e-12	GTA08_BOTSDO10781	WWBZ02000082.1	899195	901202	-	1911	protein_coding	hypothetical protein && - && -	-
BOTSDO04022	2058.42	1955.73	5010.2	5567.25	2007.08	5288.73	-1.39794	1.41081e-13	1.6503e-12	GTA08_BOTSDO04022	WWBZ02000022.1	2107764	2109650	-	1623	protein_coding	Chaperonin TCP-1 conserved site && P39079.1 RecName: Full=T-complex protein 1 subunit zeta; Short=TCP-1-zeta; AltName: Full=CCT-zeta && PF00118:TCP-1/cpn60 chaperonin family	-
BOTSDO00144	2096.87	1943.43	9878.49	5504.05	2020.15	7691.27	-1.92865	1.41665e-13	1.6554e-12	GTA08_BOTSDO00144	WWBZ02000001.1	546820	547214	-	321	protein_coding	Antibiotic biosynthesis monooxygenase && - && PF03992:Antibiotic biosynthesis monooxygenase	ABM
BOTSDO12007	1345.55	1910.63	500.815	405.714	1628.09	453.264	1.8459	1.43246e-13	1.67214e-12	GTA08_BOTSDO12007	WWBZ02000002.1	1695831	1697628	+	1647	protein_coding	putative general amidase protein && P08158.1 RecName: Full=Acetamidase && PF01425:Amidase	Amidase
BOTSDO05582	5394.3	4903.68	19283.9	13040.9	5148.99	16162.4	-1.65024	1.53957e-13	1.79119e-12	GTA08_BOTSDO05582	WWBZ02000033.1	2590049	2591006	-	879	protein_coding	hypothetical protein && P87216.1 RecName: Full=Protein vip1 && PF00076:RNA recognition motif. (a.k.a. RRM, RBD, or RNP domain)	RRM_1
BOTSDO06467	152.679	119.927	527.552	639.747	136.303	583.65	-2.09998	1.54081e-13	1.79119e-12	GTA08_BOTSDO06467	WWBZ02000040.1	1183917	1185965	+	2049	protein_coding	putative kelch repeats protein && Q08979.1 RecName: Full=Kelch repeat-containing protein 3 && PF13422:Domain of unknown function (DUF4110)|PF13415:Galactose oxidase, central domain	-
BOTSDO06748	151.581	144.527	532.694	709.786	148.054	621.24	-2.07006	1.56087e-13	1.81263e-12	GTA08_BOTSDO06748	WWBZ02000040.1	2307063	2311509	-	4395	protein_coding	RNA polymerase alpha subunit && P04051.1 RecName: Full=DNA-directed RNA polymerase III subunit RPC1; Short=RNA polymerase III subunit C1; AltName: Full=DNA-directed RNA polymerase III largest subunit; AltName: Full=RNA polymerase III subunit C160 && PF04997:RNA polymerase Rpb1, domain 1|PF05000:RNA polymerase Rpb1, domain 4|PF04998:RNA polymerase Rpb1, domain 5|PF00623:RNA polymerase Rpb1, domain…	-
BOTSDO03609	1380.7	992.217	322.907	340.8	1186.46	331.854	1.83746	1.56562e-13	1.81628e-12	GTA08_BOTSDO03609	WWBZ02000022.1	713331	714153	+	750	protein_coding	hypothetical protein && Q8WNV7.2 RecName: Full=Dehydrogenase/reductase SDR family member 4; AltName: Full=NADPH-dependent carbonyl reductase/NADP-retinol dehydrogenase; Short=CR; Short=PHCR; AltName: Full=NADPH-dependent retinol dehydrogenase/reductase; Short=NDRD; AltName: Full=Peroxisomal short-chain alcohol dehydrogenase; Short=PSCD && PF00106:short chain dehydrogenase	adh_short
BOTSDO10520	600.831	478.683	134.716	112.746	539.757	123.731	2.12692	1.5879e-13	1.84023e-12	GTA08_BOTSDO10520	WWBZ02000073.1	3486626	3487848	+	930	protein_coding	pyridoxine 4-dehydrogenase && Q09923.1 RecName: Full=Aldo-keto reductase yakc [NADP(+)] && PF00248:Aldo/keto reductase family	Aldo_ket_red
BOTSDO11539	3200.77	3200.1	1246.38	1126.6	3200.44	1186.49	1.43186	1.59155e-13	1.84257e-12	GTA08_BOTSDO11539	WWBZ02000002.1	41634	45770	+	4137	protein_coding	hypothetical protein && - && -	-
BOTSDO02846	510.762	598.61	129.574	141.786	554.686	135.68	2.03061	1.61604e-13	1.86899e-12	GTA08_BOTSDO02846	WWBZ02000016.1	3600899	3602925	+	1920	protein_coding	hypothetical protein && - && -	-
BOTSDO02931	954.52	1058.84	2649.07	3003.99	1006.68	2826.53	-1.48944	1.64371e-13	1.89904e-12	GTA08_BOTSDO02931	WWBZ02000016.1	3839541	3841751	-	1950	protein_coding	hypothetical protein && Q0DA50.1 RecName: Full=Zinc finger CCCH domain-containing protein 45; Short=OsC3H45 && PF04146:YT521-B-like domain|PF00076:RNA recognition motif. (a.k.a. RRM, RBD, or RNP domain)	YTH
BOTSDO01999	378.952	506.359	1478.79	1434.09	442.655	1456.44	-1.7175	1.6757e-13	1.93402e-12	GTA08_BOTSDO01999	WWBZ02000016.1	792552	793616	+	1065	protein_coding	Inositol monophosphatase && Q5BCG1.1 RecName: Full=3'(2'),5'-bisphosphate nucleotidase; AltName: Full=3'(2'),5-bisphosphonucleoside 3'(2')-phosphohydrolase; AltName: Full=DPNPase && PF00459:Inositol monophosphatase family	-
BOTSDO05322	7643.85	7636.38	3076.87	2412.93	7640.11	2744.9	1.47712	1.69219e-13	1.95105e-12	GTA08_BOTSDO05322	WWBZ02000033.1	1675071	1676950	-	1740	protein_coding	hypothetical protein && - && -	-
BOTSDO13788	2803.15	3301.58	1120.92	847.302	3052.36	984.111	1.63384	1.75795e-13	2.02479e-12	GTA08_BOTSDO13788	WWBZ02000013.1	654504	655820	+	1266	protein_coding	hypothetical protein && - && -	-
BOTSDO00849	81762.5	73812.5	29790.8	19862.1	77787.5	24826.4	1.6477	1.81635e-13	2.08992e-12	GTA08_BOTSDO00849	WWBZ02000001.1	2880581	2881915	-	858	protein_coding	Globin-like protein && - && PF11563:Protoglobin	-
BOTSDO02942	1070.95	731.862	3211.59	2779.36	901.407	2995.47	-1.73283	1.84128e-13	2.11644e-12	GTA08_BOTSDO02942	WWBZ02000016.1	3875832	3877029	-	1149	protein_coding	methylthioribose-1-phosphate isomerase && B2VZQ8.1 RecName: Full=Methylthioribose-1-phosphate isomerase; Short=M1Pi; Short=MTR-1-P isomerase; AltName: Full=S-methyl-5-thioribose-1-phosphate isomerase; AltName: Full=Translation initiation factor eIF-2B subunit alpha/beta/delta-like protein && PF01008:Initiation factor 2 subunit family	-
novel.69	1182.99	1261.8	418.545	359.591	1222.39	389.068	1.65265	1.98063e-13	2.27429e-12	-	WWBZ02000001.1	5258172	5259105	-	884	-	-	-
BOTSDO13568	1137.95	1573.4	410.318	371.549	1355.68	390.934	1.79478	2.05959e-13	2.36014e-12	GTA08_BOTSDO13568	WWBZ02000012.1	677367	678697	+	1155	protein_coding	Actin patches distal protein 1 && P38281.1 RecName: Full=Actin patches distal protein 1 && PF06999:Sucrase/ferredoxin-like	-
BOTSDO05131	1109.4	963.516	2727.23	3390.06	1036.46	3058.65	-1.56161	2.13056e-13	2.43898e-12	GTA08_BOTSDO05131	WWBZ02000033.1	1020814	1023305	+	2166	protein_coding	ABC transporter-like protein && G0SEV9.2 RecName: Full=Translation initiation factor RLI1; AltName: Full=ATP-binding cassette sub-family E member RLI1 && PF00005:ABC transporter|PF07673:Protein of unknown function (DUF1602)	ABC_tran
BOTSDO09134	6479.53	5268.59	16054.9	15281.3	5874.06	15668.1	-1.41544	2.21892e-13	2.53755e-12	GTA08_BOTSDO09134	WWBZ02000062.1	2231242	2234851	+	2349	protein_coding	hypothetical protein && P40510.1 RecName: Full=D-3-phosphoglycerate dehydrogenase 2; Short=3-PGDH 2 && PF00389:D-isomer specific 2-hydroxyacid dehydrogenase, catalytic domain|PF01247:Ribosomal protein L35Ae|PF02826:D-isomer specific 2-hydroxyacid dehydrogenase, NAD binding domain	2-Hacid_dh_C
BOTSDO12270	127.416	166.053	10.2837	5.97895	146.734	8.13131	4.1937	2.22835e-13	2.54574e-12	GTA08_BOTSDO12270	WWBZ02000007.1	905032	906266	+	849	protein_coding	putative long-chain-fatty-acid- ligase protein && O74758.1 RecName: Full=Uncharacterized protein C17D11.03c && -	-
BOTSDO11845	164.762	95.3266	704.431	574.833	130.044	639.632	-2.29994	2.35324e-13	2.6857e-12	GTA08_BOTSDO11845	WWBZ02000002.1	1156700	1157017	+	258	protein_coding	hypothetical protein && Q4WK56.1 RecName: Full=UPF0390 protein AFUA_1G03640 && PF09495:Protein of unknown function (DUF2462)	-
BOTSDO08378	486.597	593.485	96.6665	138.37	540.041	117.518	2.19636	2.85064e-13	3.25008e-12	GTA08_BOTSDO08378	WWBZ02000051.1	3270102	3271161	-	927	protein_coding	NmrA-like protein && - && PF05368:NmrA-like family	NmrA
BOTSDO04343	132.908	119.927	4.11347	3.41654	126.417	3.765	5.07798	2.98622e-13	3.39777e-12	GTA08_BOTSDO04343	WWBZ02000022.1	3112555	3113938	-	1317	protein_coding	hypothetical protein && - && PF00656:Caspase domain	Peptidase_C14
BOTSDO11145	175.746	113.777	644.786	617.54	144.761	631.163	-2.12601	3.08566e-13	3.50737e-12	GTA08_BOTSDO11145	WWBZ02000082.1	2043142	2043689	+	402	protein_coding	Ribosomal protein S24e && P0CU28.1 RecName: Full=40S ribosomal protein S24 && PF01282:Ribosomal protein S24e	Ribosomal_S24e
BOTSDO04858	16281.8	14767.4	6390.27	5209.37	15524.6	5799.82	1.42059	3.13147e-13	3.55584e-12	GTA08_BOTSDO04858	WWBZ02000033.1	157691	159196	+	1506	protein_coding	putative c4-dicarboxylate transporter malic acid transport protein && P50537.1 RecName: Full=Malic acid transport protein; AltName: Full=Malate permease && PF03595:Voltage-dependent anion channel	C4dic_mal_tran
BOTSDO06534	124.121	135.302	5.14183	5.97895	129.711	5.56039	4.53782	3.49093e-13	3.96002e-12	GTA08_BOTSDO06534	WWBZ02000040.1	1522052	1523593	+	1488	protein_coding	Homogentisate 12-dioxygenase && Q54QI4.1 RecName: Full=Homogentisate 1,2-dioxygenase; AltName: Full=Homogentisate oxygenase; AltName: Full=Homogentisic acid oxidase; AltName: Full=Homogentisicase && PF04209:homogentisate 1,2-dioxygenase	-
BOTSDO02217	179.041	116.852	682.836	604.728	147.947	643.782	-2.1229	3.52314e-13	3.99253e-12	GTA08_BOTSDO02217	WWBZ02000016.1	1515287	1516475	-	810	protein_coding	replication regulator protein && G0S1B3.2 RecName: Full=Protein CMS1 && PF14617:U3-containing 90S pre-ribosomal complex subunit	-
BOTSDO00285	260.324	290.08	1155.88	845.594	275.202	1000.74	-1.86154	3.5343e-13	4.00116e-12	GTA08_BOTSDO00285	WWBZ02000001.1	1020058	1020423	-	309	protein_coding	hypothetical protein && - && -	-
BOTSDO04415	2127.62	2231.46	766.133	820.824	2179.54	793.479	1.45752	3.70311e-13	4.18805e-12	GTA08_BOTSDO04415	WWBZ02000022.1	3353327	3356104	-	2481	protein_coding	Pectin lyase fold/virulence factor && P49426.1 RecName: Full=Glucan 1,3-beta-glucosidase; AltName: Full=1,3-beta-D-glucanohydrolase; AltName: Full=Exo-beta 1,3 glucanase; Flags: Precursor && PF12708:Pectate lyase superfamily protein	-
BOTSDO03137	713.968	856.914	214.929	229.762	785.441	222.346	1.82032	3.72362e-13	4.20702e-12	GTA08_BOTSDO03137	WWBZ02000016.1	4482353	4483546	+	849	protein_coding	NmrA-like protein && O35459.1 RecName: Full=Delta(3,5)-Delta(2,4)-dienoyl-CoA isomerase, mitochondrial; Flags: Precursor && PF00378:Enoyl-CoA hydratase/isomerase	ECH
BOTSDO04501	2570.28	2783.95	1035.57	904.529	2677.12	970.047	1.46503	3.93511e-13	4.43705e-12	GTA08_BOTSDO04501	WWBZ02000022.1	3638829	3639897	-	984	protein_coding	putative ammecr1 family protein && Q22004.1 RecName: Full=Uncharacterized protein R166.3 && PF01871:AMMECR1	-
BOTSDO13466	1083.03	1074.22	365.07	328.842	1078.63	346.956	1.63711	3.97357e-13	4.47593e-12	GTA08_BOTSDO13466	WWBZ02000012.1	322644	324037	-	1020	protein_coding	Glutathione S-transferase && O94524.1 RecName: Full=Glutathione S-transferase omega-like 2; AltName: Full=Glutathione-dependent dehydroascorbate reductase && PF13409:Glutathione S-transferase, N-terminal domain|PF13410:Glutathione S-transferase, C-terminal domain	-
BOTSDO06702	298.768	466.383	45.2481	72.6015	382.575	58.9248	2.69256	4.24045e-13	4.77178e-12	GTA08_BOTSDO06702	WWBZ02000040.1	2155552	2157802	-	2079	protein_coding	Sodium/solute symporter && O94469.1 RecName: Full=Probable urea active transporter 1 && PF00474:Sodium:solute symporter family	-
BOTSDO05286	32603.1	30657.2	11666.8	13427.9	31630.2	12547.3	1.33387	4.24504e-13	4.77217e-12	GTA08_BOTSDO05286	WWBZ02000033.1	1554054	1556083	-	1980	protein_coding	Citrate synthase-like protein && Q8X097.1 RecName: Full=Probable ATP-citrate synthase subunit 1; AltName: Full=ATP-citrate (pro-S-)-lyase 1; AltName: Full=Citrate cleavage enzyme subunit 1 && PF02629:CoA binding domain|PF00549:CoA-ligase|PF00285:Citrate synthase	CoA_binding
BOTSDO02091	627.193	552.484	147.056	161.432	589.839	154.244	1.93389	4.51452e-13	5.07005e-12	GTA08_BOTSDO02091	WWBZ02000016.1	1144980	1148676	-	2196	protein_coding	hypothetical protein && - && -	-
BOTSDO07684	10834.7	9472.19	37679.4	25246.5	10153.5	31462.9	-1.63166	4.70819e-13	5.28228e-12	GTA08_BOTSDO07684	WWBZ02000051.1	1136641	1138738	-	1170	protein_coding	nascent polypeptide-associated complex subunit beta && A1CMP1.1 RecName: Full=Nascent polypeptide-associated complex subunit beta; Short=NAC-beta; AltName: Full=Beta-NAC && PF01849:NAC domain	-
BOTSDO13611	579.962	598.61	165.567	149.474	589.286	157.52	1.90462	4.91929e-13	5.50814e-12	GTA08_BOTSDO13611	WWBZ02000012.1	812433	813665	-	1092	protein_coding	hypothetical protein && - && PF11911:Protein of unknown function (DUF3429)	-
BOTSDO04363	1265.37	1528.3	4797.33	3620.68	1396.84	4209.01	-1.59099	5.59341e-13	6.25673e-12	GTA08_BOTSDO04363	WWBZ02000022.1	3184060	3185099	+	879	protein_coding	putative cell division control protein 14 protein && - && PF08045:Cell division control protein 14, SIN component	-
BOTSDO03994	8.7873	1.02502	216.985	111.038	4.90616	164.012	-5.08645	5.84474e-13	6.53136e-12	GTA08_BOTSDO03994	WWBZ02000022.1	2020753	2021183	-	378	protein_coding	putative major allergen alt && - && PF16541:Alternaria alternata allergen 1	-
BOTSDO06643	1296.13	1574.43	494.644	420.235	1435.28	457.44	1.65068	5.88826e-13	6.57347e-12	GTA08_BOTSDO06643	WWBZ02000040.1	1946462	1948640	-	2067	protein_coding	Glycoside hydrolase family 2 immunoglobulin-like beta-sandwich && P77989.2 RecName: Full=Beta-galactosidase; Short=Beta-gal; AltName: Full=Lactase && PF02836:Glycosyl hydrolases family 2, TIM barrel domain|PF00703:Glycosyl hydrolases family 2|PF02837:Glycosyl hydrolases family 2, sugar binding domain	-
BOTSDO04016	98.8571	124.027	460.708	496.253	111.442	478.481	-2.10123	6.51996e-13	7.27147e-12	GTA08_BOTSDO04016	WWBZ02000022.1	2082017	2086380	-	4302	protein_coding	Tetratricopeptide TPR-1 && O94474.1 RecName: Full=Superkiller protein 3 && PF13414:TPR repeat|PF13432:Tetratricopeptide repeat	-
BOTSDO03065	1993.62	1569.3	4843.61	4965.09	1781.46	4904.35	-1.46119	6.87523e-13	7.66009e-12	GTA08_BOTSDO03065	WWBZ02000016.1	4275611	4277084	-	1347	protein_coding	hypothetical protein && Q0UXJ7.2 RecName: Full=Eukaryotic translation initiation factor 3 subunit M; Short=eIF3m && PF01399:PCI domain	-
BOTSDO04627	40413.9	39755.3	16981.4	13307.4	40084.6	15144.4	1.40431	6.90611e-13	7.68688e-12	GTA08_BOTSDO04627	WWBZ02000022.1	4081880	4082949	-	885	protein_coding	putative gpr fun34 family protein && Q5B2K4.1 RecName: Full=Acetate permease A; AltName: Full=Monocarboxylate transporter acpA && PF01184:GPR1/FUN34/yaaH family	-
BOTSDO00709	161.467	106.602	550.176	616.686	134.034	583.431	-2.12406	7.72748e-13	8.59262e-12	GTA08_BOTSDO00709	WWBZ02000001.1	2441738	2443373	+	1494	protein_coding	Diphthamide biosynthesis protein 1 && Q4IQ72.1 RecName: Full=Diphthamide biosynthesis protein 1 && PF01866:Putative diphthamide synthesis protein	-
BOTSDO13452	4996.68	3941.19	12368.2	11588.1	4468.93	11978.1	-1.42245	7.87956e-13	8.75307e-12	GTA08_BOTSDO13452	WWBZ02000012.1	281422	283312	-	1746	protein_coding	Chaperonin Cpn60 && Q5B041.1 RecName: Full=Heat shock protein 60; AltName: Full=60 kDa chaperonin; AltName: Full=Protein Cpn60; Flags: Precursor && PF00118:TCP-1/cpn60 chaperonin family	-
BOTSDO06002	126.317	119.927	496.701	488.565	123.122	492.633	-2.00063	7.89609e-13	8.76279e-12	GTA08_BOTSDO06002	WWBZ02000033.1	4030650	4032458	+	1809	protein_coding	suppressor protein srp40 && - && -	-
BOTSDO09536	157.073	179.378	14.3971	17.0827	168.225	15.7399	3.41316	7.96719e-13	8.83299e-12	GTA08_BOTSDO09536	WWBZ02000062.1	3654988	3655724	-	561	protein_coding	hypothetical protein && - && -	-
BOTSDO00208	40612.7	34705	15592.1	12935.9	37658.9	14264	1.40065	8.1126e-13	8.98534e-12	GTA08_BOTSDO00208	WWBZ02000001.1	756204	757888	+	1413	protein_coding	Citrate synthase-like protein && O00098.3 RecName: Full=Citrate synthase, mitochondrial; Flags: Precursor && PF00285:Citrate synthase	Citrate_synt
BOTSDO04183	373.46	411.032	1311.17	1118.92	392.246	1215.04	-1.63059	8.26834e-13	9.14883e-12	GTA08_BOTSDO04183	WWBZ02000022.1	2570679	2571384	+	498	protein_coding	Signal recognition particle SRP9 subunit && - && PF05486:Signal recognition particle 9 kDa protein (SRP9)	-
BOTSDO07455	40876.3	40686	17420.5	16809.4	40781.2	17115	1.25265	8.53158e-13	9.43083e-12	GTA08_BOTSDO07455	WWBZ02000051.1	337497	343549	-	4131	protein_coding	6-phosphogluconate dehydrogenase && Q92407.1 RecName: Full=Glucokinase; AltName: Full=Glucose kinase; Short=GLK && PF02558:Ketopantoate reductase PanE/ApbA|PF00349:Hexokinase|PF08546:Ketopantoate reductase PanE/ApbA C terminal|PF03727:Hexokinase	-
BOTSDO00957	22260.4	19610.6	8602.29	8366.26	20935.5	8484.27	1.30309	9.1967e-13	1.01561e-11	GTA08_BOTSDO00957	WWBZ02000001.1	3227619	3229859	-	2241	protein_coding	Zinc finger C2H2-type protein && Q59VM4.1 RecName: Full=Transcriptional regulator RPN4 && -	-
BOTSDO12060	473.416	310.58	1643.33	1268.39	391.998	1455.86	-1.89342	9.75972e-13	1.07673e-11	GTA08_BOTSDO12060	WWBZ02000007.1	131754	133671	-	1428	protein_coding	putative integral membrane protein && - && -	-
BOTSDO07722	2182.54	1911.66	762.02	578.25	2047.1	670.135	1.61202	9.97159e-13	1.09902e-11	GTA08_BOTSDO07722	WWBZ02000051.1	1263110	1264813	+	1650	protein_coding	hypothetical protein && - && PF02469:Fasciclin domain	-
BOTSDO11994	581.06	484.833	1681.38	1495.59	532.947	1588.49	-1.57576	9.99838e-13	1.1009e-11	GTA08_BOTSDO11994	WWBZ02000002.1	1668101	1668886	-	630	protein_coding	hypothetical protein && - && -	-
BOTSDO03254	1393.88	1077.29	3709.32	3350.77	1235.59	3530.05	-1.51465	1.00163e-12	1.10179e-11	GTA08_BOTSDO03254	WWBZ02000016.1	4838751	4839908	-	1095	protein_coding	Mov34/MPN/PAD-1 && Q0UMR2.3 RecName: Full=Eukaryotic translation initiation factor 3 subunit H; Short=eIF3h && PF01398:JAB1/Mov34/MPN/PAD-1 ubiquitin protease	Mov34
BOTSDO11536	443.758	486.883	106.95	118.725	465.321	112.837	2.04276	1.01851e-12	1.11926e-11	GTA08_BOTSDO11536	WWBZ02000002.1	31912	33337	+	1374	protein_coding	hypothetical protein && - && -	-
BOTSDO04071	343.803	179.378	1103.44	1171.87	261.59	1137.66	-2.1222	1.02322e-12	1.12334e-11	GTA08_BOTSDO04071	WWBZ02000022.1	2237738	2239335	-	1482	protein_coding	hypothetical protein && Q04225.1 RecName: Full=Ribosome assembly protein RRB1 && PF12265:Histone-binding protein RBBP4 or subunit C of CAF1 complex	-
BOTSDO01763	174.648	145.552	557.375	685.871	160.1	621.623	-1.95846	1.10557e-12	1.21257e-11	GTA08_BOTSDO01763	WWBZ02000001.1	6109603	6113266	-	3558	protein_coding	Armadillo-like helical protein && - && PF16201:Nucleolar pre-ribosomal-associated protein 1|PF11707:Ribosome 60S biogenesis N-terminal	-
BOTSDO05288	3020.63	2439.54	1020.14	851.573	2730.09	935.856	1.54502	1.10844e-12	1.21453e-11	GTA08_BOTSDO05288	WWBZ02000033.1	1560038	1561161	-	1068	protein_coding	hypothetical protein && Q91W52.1 RecName: Full=Transmembrane protein 19 && PF01940:Integral membrane protein DUF92	-
BOTSDO05434	233.962	185.528	703.403	805.45	209.745	754.426	-1.84796	1.13853e-12	1.24629e-11	GTA08_BOTSDO05434	WWBZ02000033.1	2117369	2120483	-	2964	protein_coding	Ribonuclease II/R && P37202.1 RecName: Full=Exosome complex exonuclease dis3; AltName: Full=Chromosome disjunction protein 3; AltName: Full=Mitotic control protein dis3; AltName: Full=Ribosomal RNA-processing protein 44 && PF13638:PIN domain|PF00773:RNB domain	RNB
BOTSDO08192	517.352	355.681	1359.5	1665.56	436.517	1512.53	-1.79385	1.21954e-12	1.33367e-11	GTA08_BOTSDO08192	WWBZ02000051.1	2692933	2698450	-	5388	protein_coding	Armadillo-like helical && Q4WLI9.1 RecName: Full=U3 small nucleolar RNA-associated protein 10 && PF08146:BP28CT (NUC211) domain|PF12397:U3 small nucleolar RNA-associated protein 10	-
BOTSDO00404	114.235	115.827	461.737	468.066	115.031	464.901	-2.01488	1.35462e-12	1.46855e-11	GTA08_BOTSDO00404	WWBZ02000001.1	1425042	1426729	-	1524	protein_coding	HET domain-containing protein && Q00808.1 RecName: Full=Vegetative incompatibility protein HET-E-1 && PF06985:Heterokaryon incompatibility protein (HET)	-
BOTSDO08880	13956.4	11071.2	4954.67	4337.3	12513.8	4645.99	1.42953	1.36178e-12	1.47435e-11	GTA08_BOTSDO08880	WWBZ02000062.1	1232894	1234647	+	1578	protein_coding	Aspartate/glutamate/uridylate kinase && O60163.1 RecName: Full=Probable aspartokinase; AltName: Full=Aspartate kinase && PF00696:Amino acid kinase family|PF13840:ACT domain	AA_kinase
BOTSDO03424	3598.4	3114	1156.91	647.435	3356.2	902.174	1.89645	1.36259e-12	1.47435e-11	GTA08_BOTSDO03424	WWBZ02000022.1	101283	102295	+	936	protein_coding	3-oxo-5-alpha-steroid 4-dehydrogenase && - && PF02544:3-oxo-5-alpha-steroid 4-dehydrogenase	-
BOTSDO02762	94.4634	60.476	382.552	407.423	77.4697	394.988	-2.35287	1.41928e-12	1.53422e-11	GTA08_BOTSDO02762	WWBZ02000016.1	3219156	3219893	+	321	protein_coding	putative 60s ribosomal protein l36 protein && Q9HFR7.1 RecName: Full=60S ribosomal protein L36; AltName: Full=TRP36 [Trichoderma hamatum] && PF01158:Ribosomal protein L36e	-
BOTSDO07897	1185.19	1372.5	442.198	415.964	1278.84	429.081	1.57601	1.42573e-12	1.53922e-11	GTA08_BOTSDO07897	WWBZ02000051.1	1780279	1781430	-	1026	protein_coding	tubulin-tyrosine ligase && P38254.2 RecName: Full=Probable tubulin--tyrosine ligase PBY1; AltName: Full=P-body-associated protein 1 && PF01975:Survival protein SurE	-
BOTSDO07168	57.1174	58.426	341.418	282.719	57.7717	312.068	-2.43249	1.46213e-12	1.57599e-11	GTA08_BOTSDO07168	WWBZ02000040.1	3618787	3619582	-	594	protein_coding	putative isochorismatase hydrolase protein && Q5AR45.1 RecName: Full=Isochorismatase-like protein asqB; AltName: Full=4'-methoxyviridicatin/aspoquinolone biosynthesis cluster protein asqB; AltName: Full=Aspoquinolone biosynthesis protein B && PF00857:Isochorismatase family	Isochorismatase
BOTSDO13696	158.171	138.377	12.3404	11.1038	148.274	11.7221	3.66413	1.49533e-12	1.61024e-11	GTA08_BOTSDO13696	WWBZ02000013.1	379750	380643	+	789	protein_coding	hypothetical protein && - && PF13577:SnoaL-like domain	-
BOTSDO05074	656.85	601.685	1874.71	1663.86	629.268	1769.28	-1.49138	1.56973e-12	1.68874e-11	GTA08_BOTSDO05074	WWBZ02000033.1	826437	828105	+	1446	protein_coding	Phosphatidic acid phosphatase type 2/haloperoxidase && Q0WNG6.1 RecName: Full=Probable lipid phosphate phosphatase 4; Short=AtLPP4; AltName: Full=Phosphatidic acid phosphatase 4; Short=AtPAP4 && PF01569:PAP2 superfamily	-
BOTSDO05209	17220.9	15612	7015.52	6208.71	16416.5	6612.11	1.31202	1.69139e-12	1.81442e-11	GTA08_BOTSDO05209	WWBZ02000033.1	1239173	1241817	-	1608	protein_coding	Phox/Bem1p && O77775.1 RecName: Full=Neutrophil cytosol factor 2; Short=NCF-2; AltName: Full=67 kDa neutrophil oxidase factor; AltName: Full=Neutrophil NADPH oxidase factor 2; AltName: Full=p67-phox && PF00564:PB1 domain|PF13414:TPR repeat	-
BOTSDO04939	9736.32	7488.78	23995.9	22038.4	8612.55	23017.2	-1.41823	1.77086e-12	1.89786e-11	GTA08_BOTSDO04939	WWBZ02000033.1	407262	409288	+	1206	protein_coding	hypothetical protein && O74173.1 RecName: Full=Elongation factor 1-beta; Short=EF-1-beta && PF10587:Eukaryotic elongation factor 1 beta central acidic region|PF10270:Membrane magnesium transporter|PF00736:EF-1 guanine nucleotide exchange domain	-
BOTSDO11631	720.558	642.686	157.34	208.409	681.622	182.875	1.89536	1.79901e-12	1.92619e-11	GTA08_BOTSDO11631	WWBZ02000002.1	332271	333584	+	1314	protein_coding	putative mfs multidrug transporter protein && B3FWT8.1 RecName: Full=Efflux pump rdc3; AltName: Full=Hypothemycin biosynthesis cluster protein rdc3 && PF07690:Major Facilitator Superfamily	MFS_1
BOTSDO08848	194.419	176.303	727.055	608.144	185.361	667.6	-1.8485	1.83231e-12	1.95998e-11	GTA08_BOTSDO08848	WWBZ02000062.1	1125582	1126994	-	1413	protein_coding	hypothetical protein && - && PF13813:Membrane bound O-acyl transferase family	-
BOTSDO08011	2269.32	1509.85	570.744	327.134	1889.58	448.939	2.07513	1.83735e-12	1.96351e-11	GTA08_BOTSDO08011	WWBZ02000051.1	2127341	2127943	-	603	protein_coding	hypothetical protein && - && -	-
BOTSDO00859	39.5428	27.6755	289.999	207.555	33.6091	248.777	-2.88962	1.85148e-12	1.97672e-11	GTA08_BOTSDO00859	WWBZ02000001.1	2912604	2913011	-	348	protein_coding	hypothetical protein && - && PF05498:Rapid ALkalinization Factor (RALF)	-
BOTSDO02044	287.784	235.754	1205.25	797.762	261.769	1001.5	-1.9356	2.12292e-12	2.26224e-11	GTA08_BOTSDO02044	WWBZ02000016.1	925058	928234	+	2544	protein_coding	putative rta1 domain protein && P53047.1 RecName: Full=Protein RTA1 && PF11951:Fungal specific transcription factor domain|PF04479:RTA1 like protein|PF00172:Fungal Zn(2)-Cys(6) binuclear cluster domain	RTA1
BOTSDO02656	579.962	732.887	1806.84	2071.28	656.424	1939.06	-1.56246	2.14666e-12	2.28537e-11	GTA08_BOTSDO02656	WWBZ02000016.1	2870543	2872838	+	2082	protein_coding	putative amino transferase protein && O14192.1 RecName: Full=Aromatic amino acid aminotransferase C56E4.03 && PF00155:Aminotransferase class I and II	Aminotran_1_2
BOTSDO06378	53.8222	36.9006	244.751	338.238	45.3614	291.494	-2.68778	2.25399e-12	2.39736e-11	GTA08_BOTSDO06378	WWBZ02000040.1	892595	894155	-	1512	protein_coding	hypothetical protein && Q8NKB6.1 RecName: Full=Probable aspartic-type endopeptidase opsB; AltName: Full=Oryzapsin B; Flags: Precursor && PF00026:Eukaryotic aspartyl protease	Asp
BOTSDO08733	1558.65	1868.61	611.878	592.77	1713.63	602.324	1.50871	2.43706e-12	2.58719e-11	GTA08_BOTSDO08733	WWBZ02000062.1	638866	640323	+	1347	protein_coding	putative l-galactonate dehydratase protein && Q0QWS4.1 RecName: Full=L-galactonate dehydratase && PF13378:Enolase C-terminal domain-like	-
novel.342	782.069	582.21	190.248	173.389	682.14	181.819	1.90809	2.52443e-12	2.67742e-11	-	WWBZ02000033.1	3595733	3600556	+	4824	-	-	-
BOTSDO04505	444.857	391.557	1218.61	1229.95	418.207	1224.28	-1.55	2.56624e-12	2.7192e-11	GTA08_BOTSDO04505	WWBZ02000022.1	3650723	3652211	-	1329	protein_coding	Folliculin && - && PF11704:Vesicle coat protein involved in Golgi to plasma membrane transport	-
BOTSDO00947	917.174	938.916	180.993	297.239	928.045	239.116	1.95322	2.59943e-12	2.75177e-11	GTA08_BOTSDO00947	WWBZ02000001.1	3181268	3184024	-	2637	protein_coding	L-fucose-proton symporter && O25788.1 RecName: Full=Putative glucose/galactose transporter && PF07690:Major Facilitator Superfamily	MFS_1
BOTSDO12616	633.784	404.882	109.007	116.162	519.333	112.585	2.20445	2.60445e-12	2.7545e-11	GTA08_BOTSDO12616	WWBZ02000008.1	581354	582179	-	708	protein_coding	hypothetical protein && - && -	-
BOTSDO00527	1423.54	1235.15	444.254	468.92	1329.34	456.587	1.54132	2.6166e-12	2.76475e-11	GTA08_BOTSDO00527	WWBZ02000001.1	1801254	1801883	+	630	protein_coding	hypothetical protein && - && -	-
BOTSDO08173	545.911	617.06	1889.11	1531.46	581.486	1710.29	-1.55586	2.84004e-12	2.99521e-11	GTA08_BOTSDO08173	WWBZ02000051.1	2626942	2628681	+	1740	protein_coding	putative d-arabinono- -lactone oxidase protein && Q7SGY1.1 RecName: Full=Putative D-arabinono-1,4-lactone oxidase; Short=ALO; AltName: Full=L-galactono-gamma-lactone oxidase && PF01565:FAD binding domain|PF04030:D-arabinono-1,4-lactone oxidase	ALO
novel.72	1400.48	1419.65	519.325	378.382	1410.06	448.854	1.65305	2.93535e-12	3.08994e-11	-	WWBZ02000001.1	5366532	5369997	-	3466	-	-	-
BOTSDO09672	250.438	291.105	1029.4	804.596	270.771	916.995	-1.75881	3.4082e-12	3.58435e-11	GTA08_BOTSDO09672	WWBZ02000073.1	404467	405558	-	1092	protein_coding	hypothetical protein && - && -	-
BOTSDO10870	1913.43	2090.01	6440.66	4768.64	2001.72	5604.65	-1.48518	3.63901e-12	3.82096e-11	GTA08_BOTSDO10870	WWBZ02000082.1	1182190	1184272	-	1974	protein_coding	Patatin/Phospholipase A2-related protein && F4HX15.1 RecName: Full=Phospholipase A I; Short=AtPLA1 && PF01734:Patatin-like phospholipase	-
BOTSDO11589	1320.29	1733.3	531.666	420.235	1526.8	475.95	1.68287	3.69612e-12	3.87419e-11	GTA08_BOTSDO11589	WWBZ02000002.1	203877	204619	-	684	protein_coding	hypothetical protein && - && PF00583:Acetyltransferase (GNAT) family	Acetyltransf_1
BOTSDO13494	262.52	135.302	862.8	892.571	198.911	877.686	-2.14342	3.69833e-12	3.87419e-11	GTA08_BOTSDO13494	WWBZ02000012.1	420174	421605	-	1311	protein_coding	tumor suppressor protein && Q9UUI4.1 RecName: Full=Uncharacterized protein C22F8.09 && PF07767:Nop53 (60S ribosomal biogenesis)	-
BOTSDO09414	2881.13	2926.42	7143.04	6816.85	2903.78	6979.95	-1.26525	3.70102e-12	3.87419e-11	GTA08_BOTSDO09414	WWBZ02000062.1	3290012	3292592	+	2400	protein_coding	Alkaline phosphatase D-related protein && P53326.1 RecName: Full=Uncharacterized protein YGR266W && -	-
BOTSDO08681	5253.7	4438.33	1886.02	1284.62	4846.01	1585.32	1.61256	3.7361e-12	3.90728e-11	GTA08_BOTSDO08681	WWBZ02000062.1	452184	452802	-	510	protein_coding	hypothetical protein && - && PF01284:Membrane-associating domain	-
BOTSDO03536	90.0698	83.0264	355.815	417.672	86.5481	386.744	-2.16091	3.82495e-12	3.99649e-11	GTA08_BOTSDO03536	WWBZ02000022.1	447941	450210	-	2118	protein_coding	Carbohydrate-binding CenC-like protein && - && PF02018:Carbohydrate binding domain	-
BOTSDO05729	3373.22	3567.06	10591.2	8039.98	3470.14	9315.56	-1.42454	3.8677e-12	4.0374e-11	GTA08_BOTSDO05729	WWBZ02000033.1	3015670	3016379	+	378	protein_coding	Nuclear transport factor 2 && Q96VN3.1 RecName: Full=Nuclear transport factor 2; Short=NTF-2 && PF02136:Nuclear transport factor 2 (NTF2) domain	-
BOTSDO05464	98.8571	114.802	400.035	527.002	106.83	463.518	-2.11747	3.93029e-12	4.09894e-11	GTA08_BOTSDO05464	WWBZ02000033.1	2233014	2235755	+	2742	protein_coding	RNA helicase ATP-dependent DEAD-box conserved site && A7ESL7.2 RecName: Full=ATP-dependent RNA helicase dbp10 && PF00271:Helicase conserved C-terminal domain|PF00270:DEAD/DEAH box helicase|PF08147:DBP10CT (NUC160) domain	DEAD
BOTSDO09501	183.435	178.353	713.687	580.812	180.894	647.249	-1.83866	3.97008e-12	4.1366e-11	GTA08_BOTSDO09501	WWBZ02000062.1	3567175	3568775	-	1488	protein_coding	Chitin-binding type 1 && Q9W5U2.2 RecName: Full=Probable chitinase 3; AltName: Full=Probable chitinase 1; Flags: Precursor && PF00704:Glycosyl hydrolases family 18|PF00187:Chitin recognition protein	-
BOTSDO02978	101.054	42.0257	424.716	463.796	71.5398	444.256	-2.63881	4.04947e-12	4.21542e-11	GTA08_BOTSDO02978	WWBZ02000016.1	4001643	4002986	-	1344	protein_coding	Methyltransferase type 12 && Q08641.3 RecName: Full=tRNA(Thr) (cytosine(32)-N(3))-methyltransferase; AltName: Full=Actin-binding protein of 140 kDa; AltName: Full=tRNA methyltransferase of 140 kDa && PF08242:Methyltransferase domain	Methyltransf_12
BOTSDO07801	664.539	658.061	160.425	208.409	661.3	184.417	1.83983	4.06768e-12	4.23046e-11	GTA08_BOTSDO07801	WWBZ02000051.1	1489710	1490807	+	1047	protein_coding	Short-chain dehydrogenase/reductase SDR && Q9ERI6.1 RecName: Full=Retinol dehydrogenase 14; AltName: Full=Alcohol dehydrogenase PAN2 && PF00106:short chain dehydrogenase	adh_short
BOTSDO03141	1172.01	955.316	360.957	310.051	1063.66	335.504	1.66544	4.11469e-12	4.2754e-11	GTA08_BOTSDO03141	WWBZ02000016.1	4488412	4489167	+	756	protein_coding	hypothetical protein && - && -	-
BOTSDO06708	2469.23	2404.69	746.594	974.568	2436.96	860.581	1.50084	4.20427e-12	4.36445e-11	GTA08_BOTSDO06708	WWBZ02000040.1	2169534	2172565	-	2757	protein_coding	fungal specific transcription factor domain-containing protein && D7PI00.1 RecName: Full=Transcription factor vrtR1; AltName: Full=Viridicatumtoxin synthesis protein R1 && PF00172:Fungal Zn(2)-Cys(6) binuclear cluster domain|PF04082:Fungal specific transcription factor domain	Fungal_trans
BOTSDO09014	627.193	565.81	1648.47	1612.61	596.501	1630.54	-1.45092	4.43416e-12	4.59886e-11	GTA08_BOTSDO09014	WWBZ02000062.1	1839832	1847743	+	5346	protein_coding	hypothetical protein && Q03516.1 RecName: Full=Uncharacterized protein RSN1; AltName: Full=Rescuer of SRO7 at high Nacl protein 1 && PF14703:Cytosolic domain of 10TM putative phosphate transporter|PF12621:Extracellular tail, of 10TM putative phosphate transporter|PF09351:Domain of unknown function (DUF1993)|PF13967:Late exocytosis, associated with Golgi transport|PF02714:Calcium-dependent channel…	-
BOTSDO10647	1190.68	1207.47	2994.6	3015.1	1199.07	3004.85	-1.32536	4.43841e-12	4.59902e-11	GTA08_BOTSDO10647	WWBZ02000082.1	440097	450436	+	9756	protein_coding	putative translational activator gcn1 protein && Q10105.1 RecName: Full=eIF-2-alpha kinase activator gcn1; AltName: Full=Translational activator gcn1 && PF12074:Domain of unknown function (DUF3554)|PF12767:Transcriptional regulator of RNA polII, SAGA, subunit|PF13646:HEAT repeats	-
BOTSDO05594	7651.54	6956.79	3123.15	2749.46	7304.17	2936.31	1.31485	4.47943e-12	4.63726e-11	GTA08_BOTSDO05594	WWBZ02000033.1	2629056	2631012	-	1848	protein_coding	Carbohydrate kinase FGGY && Q04585.1 RecName: Full=Uncharacterized sugar kinase YDR109C && PF00370:FGGY family of carbohydrate kinases, N-terminal domain|PF02782:FGGY family of carbohydrate kinases, C-terminal domain	FGGY_N
BOTSDO10876	2424.2	2825.97	984.147	1008.73	2625.08	996.44	1.39751	4.61048e-12	4.76416e-11	GTA08_BOTSDO10876	WWBZ02000082.1	1199814	1201253	-	1281	protein_coding	Glutaryl-CoA dehydrogenase%2C mitochondrial && Q2KHZ9.1 RecName: Full=Glutaryl-CoA dehydrogenase, mitochondrial; Short=GCD; Flags: Precursor && PF00441:Acyl-CoA dehydrogenase, C-terminal domain|PF02771:Acyl-CoA dehydrogenase, N-terminal domain|PF02770:Acyl-CoA dehydrogenase, middle domain	-
BOTSDO13296	1795.9	1830.68	557.375	708.932	1813.29	633.154	1.51699	4.7745e-12	4.92461e-11	GTA08_BOTSDO13296	WWBZ02000011.1	466643	468530	-	1734	protein_coding	Cation efflux protein && O13918.3 RecName: Full=Zinc homeostasis factor 1 && PF01545:Cation efflux family	-
BOTSDO01702	0	5.12509	146.028	118.725	2.56254	132.376	-5.65197	5.01436e-12	5.16727e-11	GTA08_BOTSDO01702	WWBZ02000001.1	5903055	5904000	+	843	protein_coding	putative 2og-fe oxygenase protein && D7PHZ1.1 RecName: Full=Oxidoreductase vrtI; AltName: Full=Viridicatumtoxin synthesis protein I && PF03171:2OG-Fe(II) oxygenase superfamily	2OG-FeII_Oxy
BOTSDO06087	1180.79	814.889	3658.93	2768.25	997.841	3213.59	-1.68745	5.34441e-12	5.50235e-11	GTA08_BOTSDO06087	WWBZ02000033.1	4321500	4321944	-	210	protein_coding	Translation machinery associated TMA7 && - && PF09072:Translation machinery associated TMA7	-
BOTSDO00192	1748.67	1784.56	575.885	694.412	1766.61	635.149	1.47501	5.4063e-12	5.5559e-11	GTA08_BOTSDO00192	WWBZ02000001.1	709766	711493	-	1536	protein_coding	FMN-dependent dehydrogenase && P32953.2 RecName: Full=(S)-mandelate dehydrogenase, mitochondrial; AltName: Full=Flavocytochrome b; AltName: Full=L(+)-mandelate dehydrogenase; Short=L-MDH; Flags: Precursor && PF00173:Cytochrome b5-like Heme/Steroid binding domain|PF01070:FMN-dependent dehydrogenase	FMN_dh
BOTSDO13437	152.679	153.753	1118.86	503.94	153.216	811.402	-2.40377	5.58809e-12	5.73748e-11	GTA08_BOTSDO13437	WWBZ02000012.1	98074	98436	+	363	protein_coding	hypothetical protein && - && -	-
BOTSDO08132	991.866	987.092	293.085	352.758	989.479	322.921	1.61417	6.0787e-12	6.22416e-11	GTA08_BOTSDO08132	WWBZ02000051.1	2507505	2513950	-	4257	protein_coding	putative beta-glucosidase protein && A1DFA8.1 RecName: Full=Probable beta-glucosidase I; AltName: Full=Beta-D-glucoside glucohydrolase I; AltName: Full=Cellobiase I; AltName: Full=Gentiobiase I && PF14310:Fibronectin type III-like domain|PF07691:PA14 domain|PF01915:Glycosyl hydrolase family 3 C-terminal domain|PF05773:RWD domain|PF00933:Glycosyl hydrolase family 3 N terminal domain|PF13813:Membra…	Glyco_hydro_3_C
BOTSDO00511	2317.65	1636.95	662.268	627.789	1977.3	645.029	1.61611	6.11407e-12	6.25469e-11	GTA08_BOTSDO00511	WWBZ02000001.1	1753201	1753719	+	519	protein_coding	hypothetical protein && - && -	-
BOTSDO03252	474.514	388.482	70.9573	110.183	431.498	90.5704	2.24659	6.60535e-12	6.75114e-11	GTA08_BOTSDO03252	WWBZ02000016.1	4831790	4833446	+	1521	protein_coding	Glycoside hydrolase family 71 && O13716.2 RecName: Full=Glucan endo-1,3-alpha-glucosidase agn1; AltName: Full=Endo-1,3-alpha-glucanase agn1; Flags: Precursor && PF03659:Glycosyl hydrolase family 71	-
BOTSDO12752	197.714	136.327	597.481	696.12	167.021	646.801	-1.95511	6.79127e-12	6.93487e-11	GTA08_BOTSDO12752	WWBZ02000009.1	86336	89479	-	2991	protein_coding	DNA polymerase V && O60094.2 RecName: Full=DNA polymerase V; Short=POL V && PF04931:DNA polymerase phi	-
BOTSDO04323	1175.3	712.387	3272.26	2983.49	943.844	3127.88	-1.72895	6.8322e-12	6.97033e-11	GTA08_BOTSDO04323	WWBZ02000022.1	3050068	3050853	-	690	protein_coding	H/ACA ribonucleoprotein complex subunit Nhp2 eukaryote && P32495.2 RecName: Full=H/ACA ribonucleoprotein complex subunit 2; AltName: Full=H/ACA snoRNP protein NHP2; AltName: Full=High mobility group-like nuclear protein 2 && PF01248:Ribosomal protein L7Ae/L30e/S12e/Gadd45 family	-
BOTSDO01950	678.819	636.536	209.787	159.723	657.677	184.755	1.83424	7.00129e-12	7.13637e-11	GTA08_BOTSDO01950	WWBZ02000016.1	615141	616261	-	909	protein_coding	Short-chain dehydrogenase/reductase SDR && P87219.1 RecName: Full=Sorbose reductase SOU1; AltName: Full=Sorbitol utilization protein SOU1 && PF00106:short chain dehydrogenase	adh_short
BOTSDO00507	333.917	390.532	1250.49	1009.59	362.224	1130.04	-1.64057	7.30178e-12	7.43593e-11	GTA08_BOTSDO00507	WWBZ02000001.1	1745216	1745975	-	510	protein_coding	hypothetical protein && P87173.1 RecName: Full=U6 snRNA-associated Sm-like protein LSm1 && PF01423:LSM domain	LSM
BOTSDO00199	46544.1	41657.7	19241.8	15148.1	44100.9	17194.9	1.35887	7.33008e-12	7.45799e-11	GTA08_BOTSDO00199	WWBZ02000001.1	730296	731271	+	738	protein_coding	putative mitochondrial hypoxia responsive domain containing protein && Q9P3B2.1 RecName: Full=Respiratory supercomplex factor 2 homolog C1565.01 && PF04588:Hypoxia induced protein conserved region	-
BOTSDO07947	5616.18	5390.57	2305.6	2295.06	5503.37	2300.33	1.25847	7.43001e-12	7.55283e-11	GTA08_BOTSDO07947	WWBZ02000051.1	1952367	1954757	-	2340	protein_coding	Polysaccharide deacetylase && - && PF01522:Polysaccharide deacetylase	Polysacc_deac_1
BOTSDO05816	206.501	184.503	614.963	735.411	195.502	675.187	-1.78908	7.45558e-12	7.57199e-11	GTA08_BOTSDO05816	WWBZ02000033.1	3352748	3354696	-	1896	protein_coding	putative alcohol oxidase protein && Q0CJ60.1 RecName: Full=Cyclase atC; AltName: Full=Terreic acid biosynthesis cluster protein C; Flags: Precursor && PF00732:GMC oxidoreductase|PF05199:GMC oxidoreductase	-
BOTSDO03054	465.727	419.232	1447.94	1180.42	442.479	1314.18	-1.57032	7.49837e-12	7.60858e-11	GTA08_BOTSDO03054	WWBZ02000016.1	4235820	4238568	-	702	protein_coding	hypothetical protein && - && PF12223:Protein of unknown function (DUF3602)	-
BOTSDO11560	16045.6	15300.4	6791.33	5103.46	15673	5947.4	1.3981	7.56115e-12	7.66538e-11	GTA08_BOTSDO11560	WWBZ02000002.1	112988	113873	+	696	protein_coding	Manganese/iron superoxide dismutase && P00447.1 RecName: Full=Superoxide dismutase [Mn], mitochondrial; Flags: Precursor && PF00081:Iron/manganese superoxide dismutases, alpha-hairpin domain|PF02777:Iron/manganese superoxide dismutases, C-terminal domain	-
BOTSDO09616	463.53	555.559	126.489	140.932	509.545	133.711	1.92911	8.03914e-12	8.14261e-11	GTA08_BOTSDO09616	WWBZ02000073.1	237744	238788	+	936	protein_coding	hypothetical protein && Q55EX9.2 RecName: Full=Putative methyltransferase DDB_G0268948 && PF08241:Methyltransferase domain	Methyltransf_11
BOTSDO02919	104.349	65.6011	384.609	429.63	84.9751	407.12	-2.26316	8.30922e-12	8.40509e-11	GTA08_BOTSDO02919	WWBZ02000016.1	3812794	3813687	+	684	protein_coding	putative rRNA processing protein rrp17 protein && - && PF09805:Nucleolar protein 12 (25kDa)	-
BOTSDO00524	19.7714	44.0757	250.922	242.574	31.9236	246.748	-2.94419	8.31322e-12	8.40509e-11	GTA08_BOTSDO00524	WWBZ02000001.1	1793618	1795151	+	1482	protein_coding	hypothetical protein && - && PF09995:Uncharacterized protein conserved in bacteria (DUF2236)	-
BOTSDO08646	7177.02	6412.51	2807.44	1977.32	6794.77	2392.38	1.50634	8.80858e-12	8.89793e-11	GTA08_BOTSDO08646	WWBZ02000062.1	344228	345493	+	1158	protein_coding	Galactose-1-phosphate uridyl transferase class I && Q7RYE7.1 RecName: Full=Galactose-1-phosphate uridylyltransferase; Short=Gal-1-P uridylyltransferase; AltName: Full=UDP-glucose--hexose-1-phosphate uridylyltransferase && PF02744:Galactose-1-phosphate uridyl transferase, C-terminal domain|PF01087:Galactose-1-phosphate uridyl transferase, N-terminal domain	-
BOTSDO05296	124.121	124.027	513.155	442.442	124.074	477.799	-1.94466	8.89691e-12	8.9791e-11	GTA08_BOTSDO05296	WWBZ02000033.1	1577153	1578435	-	1026	protein_coding	Alpha/beta hydrolase fold-3 && B5BLW5.1 RecName: Full=Arylesterase; Short=A-esterase; AltName: Full=Paraoxonase && PF07859:alpha/beta hydrolase fold	Abhydrolase_3
BOTSDO03471	654.654	388.482	1844.89	1774.04	521.568	1809.46	-1.79536	9.04734e-12	9.12273e-11	GTA08_BOTSDO03471	WWBZ02000022.1	256563	258168	-	612	protein_coding	putative ribosome biogenesis protein rlp24 && Q6CF69.1 RecName: Full=Ribosome biogenesis protein RLP24 && PF01246:Ribosomal protein L24e	-
BOTSDO02882	175.746	112.752	9.2553	11.9579	144.249	10.6066	3.75674	9.26154e-12	9.33036e-11	GTA08_BOTSDO02882	WWBZ02000016.1	3698776	3699454	-	552	protein_coding	5-formyltetrahydrofolate cyclo-ligase && - && -	-
BOTSDO02623	879.828	329.031	80.2126	99.0797	604.429	89.6462	2.75094	9.28234e-12	9.34295e-11	GTA08_BOTSDO02623	WWBZ02000016.1	2778944	2779621	-	678	protein_coding	Haloacid dehalogenase/epoxide hydrolase && - && PF13419:Haloacid dehalogenase-like hydrolase	-
BOTSDO06437	141.695	144.527	473.049	636.331	143.111	554.69	-1.95536	9.73714e-12	9.78322e-11	GTA08_BOTSDO06437	WWBZ02000040.1	1085672	1087024	-	1353	protein_coding	putative tRNA m g methyltransferase domain containing protein && Q4WXA1.1 RecName: Full=tRNA (guanine(9)-N1)-methyltransferase; AltName: Full=tRNA methyltransferase 10; AltName: Full=tRNA(m1G9)-methyltransferase; Short=tRNA(m1G9)MTase && PF01746:tRNA (Guanine-1)-methyltransferase	-
BOTSDO01059	905.091	801.564	2616.17	2102.88	853.328	2359.52	-1.46723	1.02277e-11	1.02486e-10	GTA08_BOTSDO01059	WWBZ02000001.1	3549763	3550650	-	780	protein_coding	Ribosomal protein S25 mitochondrial && Q0USZ4.1 RecName: Full=37S ribosomal protein S25, mitochondrial && PF13741:Mitochondrial ribosomal protein S25	-
BOTSDO00467	2627.4	2447.74	9046.54	5969.55	2537.57	7508.05	-1.56488	1.03588e-11	1.03707e-10	GTA08_BOTSDO00467	WWBZ02000001.1	1643227	1643989	-	708	protein_coding	hypothetical protein && - && -	-
BOTSDO01523	75.7904	62.5261	313.652	345.071	69.1582	329.361	-2.25334	1.03913e-11	1.03941e-10	GTA08_BOTSDO01523	WWBZ02000001.1	5166266	5166931	-	459	protein_coding	putative eukaryotic translation initiation factor 1a protein && P47813.2 RecName: Full=Eukaryotic translation initiation factor 1A, X-chromosomal; Short=eIF-1A X isoform; AltName: Full=Eukaryotic translation initiation factor 4C; Short=eIF-4C >Q5RA42.3 RecName: Full=Eukaryotic translation initiation factor 1A, X-chromosomal; Short=eIF-1A X isoform; AltName: Full=Eukaryotic translation initiation …	-
BOTSDO05880	906.19	856.914	2176.02	2353.14	881.552	2264.58	-1.36133	1.0559e-11	1.0543e-10	GTA08_BOTSDO05880	WWBZ02000033.1	3534516	3535742	+	1116	protein_coding	putative phospho-2-dehydro-3-deoxyheptonate aldolase && P32449.2 RecName: Full=Phospho-2-dehydro-3-deoxyheptonate aldolase, tyrosine-inhibited; AltName: Full=3-deoxy-D-arabino-heptulosonate 7-phosphate synthase; AltName: Full=DAHP synthase; AltName: Full=Phospho-2-keto-3-deoxyheptonate aldolase && PF00793:DAHP synthetase I family	-
BOTSDO01494	1944.19	2268.36	809.325	782.388	2106.28	795.856	1.40434	1.1214e-11	1.11872e-10	GTA08_BOTSDO01494	WWBZ02000001.1	5074131	5075431	-	1098	protein_coding	2-nitropropane dioxygenase NPD && Q9I4V0.1 RecName: Full=Nitronate monooxygenase; AltName: Full=Nitroalkane oxidase && PF03060:Nitronate monooxygenase	NPD
BOTSDO02278	166.959	95.3266	5.14183	8.54135	131.143	6.84159	4.24198	1.15011e-11	1.14634e-10	GTA08_BOTSDO02278	WWBZ02000016.1	1715007	1715887	-	720	protein_coding	hypothetical protein && - && -	-
BOTSDO04791	463.53	304.43	1191.88	1429.82	383.98	1310.85	-1.77252	1.15328e-11	1.14848e-10	GTA08_BOTSDO04791	WWBZ02000022.1	4597303	4599471	+	1917	protein_coding	GTP-binding domain HSR1-related protein && Q7SHR8.1 RecName: Full=Nucleolar GTP-binding protein 2 && PF01926:50S ribosome-binding GTPase|PF08153:NGP1NT (NUC091) domain	-
BOTSDO05963	1179.69	932.766	338.333	349.341	1056.23	343.837	1.6187	1.15583e-11	1.15001e-10	GTA08_BOTSDO05963	WWBZ02000033.1	3805542	3808981	+	3327	protein_coding	putative nrps-like enzyme && A0A0D2YG01.1 RecName: Full=Non-canonical non-ribosomal peptide synthetase FUB8; AltName: Full=Fusaric acid biosynthesis protein 8 && PF07993:Male sterility protein|PF00501:AMP-binding enzyme|PF00550:Phosphopantetheine attachment site	AMP-binding
BOTSDO06709	1255.48	1263.85	467.907	447.567	1259.67	457.737	1.46072	1.16403e-11	1.15715e-10	GTA08_BOTSDO06709	WWBZ02000040.1	2174468	2176151	+	1587	protein_coding	hypothetical protein && Q10260.1 RecName: Full=Uncharacterized protein C56F8.12 && PF10361:Protein of unknown function (DUF2434)	-
BOTSDO11839	1156.63	1129.57	400.035	415.11	1143.1	407.572	1.48756	1.18476e-11	1.17671e-10	GTA08_BOTSDO11839	WWBZ02000002.1	1119381	1136495	-	17004	protein_coding	AMP-dependent synthetase/ligase && Q4WT66.1 RecName: Full=Nonribosomal peptide synthetase 1 && PF00501:AMP-binding enzyme|PF00668:Condensation domain|PF00550:Phosphopantetheine attachment site	AMP-binding
novel.140	49.4285	86.1015	354.787	359.591	67.765	357.189	-2.39495	1.18919e-11	1.18006e-10	-	WWBZ02000010.1	67095	69153	+	2013	-	PF02373:JmjC domain, hydroxylase	JmjC
BOTSDO12315	102.152	115.827	2.05673	3.41654	108.99	2.73664	5.29158	1.19184e-11	1.18166e-10	GTA08_BOTSDO12315	WWBZ02000007.1	1025221	1026927	-	1707	protein_coding	hypothetical protein && - && -	-
BOTSDO02024	138.4	212.179	21.5957	11.9579	175.289	16.7768	3.4008	1.2079e-11	1.19653e-10	GTA08_BOTSDO02024	WWBZ02000016.1	853219	856701	+	3387	protein_coding	hypothetical protein && - && -	-
BOTSDO13465	73.5936	101.477	525.495	344.217	87.5352	434.856	-2.30983	1.20964e-11	1.19706e-10	GTA08_BOTSDO13465	WWBZ02000012.1	320853	322076	+	1224	protein_coding	putative secreted protein && - && -	-
BOTSDO11545	202.108	127.102	664.325	633.768	164.605	649.047	-1.98088	1.21057e-11	1.19706e-10	GTA08_BOTSDO11545	WWBZ02000002.1	72786	75734	-	2949	protein_coding	Small-subunit processome Utp14 && P87137.1 RecName: Full=Uncharacterized protein C57A7.06 && PF04615:Utp14 protein	Utp14
BOTSDO00991	8051.36	7338.1	3290.77	2461.62	7694.73	2876.2	1.41999	1.21294e-11	1.19835e-10	GTA08_BOTSDO00991	WWBZ02000001.1	3343128	3346733	-	2724	protein_coding	hypothetical protein && P0CT34.1 RecName: Full=Transposon Tf2-1 polyprotein; AltName: Full=Retrotransposable element Tf2 155 kDa protein >P0CT35.1 RecName: Full=Transposon Tf2-2 polyprotein; AltName: Full=Retrotransposable element Tf2 155 kDa protein >P0CT37.1 RecName: Full=Transposon Tf2-4 polyprotein; AltName: Full=Retrotransposable element Tf2 155 kDa protein >P0CT40.1 RecName: Full=Transposon…	RVT_1
BOTSDO09472	4770.4	4606.43	2028.97	1663	4688.42	1845.98	1.34505	1.26428e-11	1.24798e-10	GTA08_BOTSDO09472	WWBZ02000062.1	3449543	3450465	+	858	protein_coding	putative abc protein && Q7Z991.2 RecName: Full=Uncharacterized ABC transporter ATP-binding protein C20G4.01 && PF00005:ABC transporter	ABC_tran
BOTSDO11986	1117.08	2552.29	21.5957	54.6647	1834.69	38.1302	5.58429	1.28247e-11	1.26482e-10	GTA08_BOTSDO11986	WWBZ02000002.1	1644250	1646362	-	1824	protein_coding	hypothetical protein && O04130.2 RecName: Full=D-3-phosphoglycerate dehydrogenase 2, chloroplastic; Short=PGDH; Flags: Precursor && PF02826:D-isomer specific 2-hydroxyacid dehydrogenase, NAD binding domain|PF00389:D-isomer specific 2-hydroxyacid dehydrogenase, catalytic domain	2-Hacid_dh_C
BOTSDO12963	5577.74	4786.83	2185.28	1786	5182.28	1985.64	1.38426	1.36593e-11	1.34596e-10	GTA08_BOTSDO12963	WWBZ02000009.1	788996	791116	-	1407	protein_coding	Integrase catalytic core && - && -	-
BOTSDO00927	1563.04	1391.97	4109.35	3484.02	1477.51	3796.69	-1.36154	1.38057e-11	1.35919e-10	GTA08_BOTSDO00927	WWBZ02000001.1	3111101	3112935	-	1668	protein_coding	Chaperonin Cpn60/TCP-1 && P78921.3 RecName: Full=Probable T-complex protein 1 subunit theta; Short=TCP-1-theta; AltName: Full=CCT-theta && PF00118:TCP-1/cpn60 chaperonin family	-
BOTSDO12029	298.768	268.555	1367.73	805.45	283.661	1086.59	-1.93702	1.39156e-11	1.36881e-10	GTA08_BOTSDO12029	WWBZ02000002.1	1768374	1769786	+	1245	protein_coding	Phosphatidic acid phosphatase type 2/haloperoxidase && Q86AF0.1 RecName: Full=PA-phosphatase related-family protein DDB_G0271516 && PF01569:PAP2 superfamily	-
BOTSDO12231	864.45	735.962	2034.11	2222.46	800.206	2128.28	-1.41162	1.44458e-11	1.41973e-10	GTA08_BOTSDO12231	WWBZ02000007.1	683380	685396	+	1959	protein_coding	Arginyl-tRNA synthetase class Ic && Q05506.1 RecName: Full=Arginine--tRNA ligase, cytoplasmic; AltName: Full=Arginyl-tRNA synthetase; Short=ArgRS && PF00750:tRNA synthetases class I (R)|PF03485:Arginyl tRNA synthetase N terminal domain|PF05746:DALR anticodon binding domain	-
BOTSDO05853	305.359	209.104	924.502	849.011	257.231	886.756	-1.78638	1.44629e-11	1.42016e-10	GTA08_BOTSDO05853	WWBZ02000033.1	3449633	3451678	+	1521	protein_coding	hypothetical protein && O94266.1 RecName: Full=Putative hydroxymethylpyrimidine/phosphomethylpyrimidine kinase 2; AltName: Full=Hydroxymethylpyrimidine kinase 2; Short=HMP kinase 2; AltName: Full=Hydroxymethylpyrimidine phosphate kinase 2; Short=HMP-P kinase 2; Short=HMP-phosphate kinase 2; Short=HMPP kinase 2 && PF08543:Phosphomethylpyrimidine kinase|PF03070:TENA/THI-4/PQQC family	-
BOTSDO00419	706.279	587.335	2518.47	1665.56	646.807	2092.02	-1.69332	1.49765e-11	1.46931e-10	GTA08_BOTSDO00419	WWBZ02000001.1	1460328	1461912	-	1203	protein_coding	Major facilitator superfamily && Q08777.2 RecName: Full=Riboflavin transporter MCH5 && PF07690:Major Facilitator Superfamily	MFS_1
BOTSDO01900	213.092	148.628	674.609	645.726	180.86	660.168	-1.86918	1.51238e-11	1.48248e-10	GTA08_BOTSDO01900	WWBZ02000016.1	434470	436089	-	1503	protein_coding	TRAUB domain-containing protein && Q7S6P8.1 RecName: Full=Protein bfr2 && PF08164:Apoptosis-antagonizing transcription factor, C-terminal|PF13339:Apoptosis antagonizing transcription factor	-
BOTSDO04710	619.504	528.909	1609.39	1530.61	574.207	1570	-1.45135	1.55024e-11	1.51827e-10	GTA08_BOTSDO04710	WWBZ02000022.1	4351333	4354458	+	2838	protein_coding	putative duf221 domain-containing protein && Q03516.1 RecName: Full=Uncharacterized protein RSN1; AltName: Full=Rescuer of SRO7 at high Nacl protein 1 && PF02714:Calcium-dependent channel, 7TM region, putative phosphate|PF14703:Cytosolic domain of 10TM putative phosphate transporter|PF12621:Extracellular tail, of 10TM putative phosphate transporter|PF13967:Late exocytosis, associated with Golgi t…	-
BOTSDO01840	2219.89	1989.56	10521.2	5229.02	2104.72	7875.12	-1.90357	1.55624e-11	1.52281e-10	GTA08_BOTSDO01840	WWBZ02000016.1	246592	247284	+	693	protein_coding	hypothetical protein && - && -	-
BOTSDO08771	296.571	187.578	820.637	961.756	242.075	891.197	-1.88186	1.62651e-11	1.5902e-10	GTA08_BOTSDO08771	WWBZ02000062.1	907728	909107	+	1380	protein_coding	putative nucleolar protein 13 && Q09100.2 RecName: Full=RNA-binding protein rnp24 && PF14259:RNA recognition motif (a.k.a. RRM, RBD, or RNP domain)|PF00076:RNA recognition motif. (a.k.a. RRM, RBD, or RNP domain)	RRM_1
BOTSDO05000	255.93	212.179	787.729	725.161	234.054	756.445	-1.69281	1.66092e-11	1.62242e-10	GTA08_BOTSDO05000	WWBZ02000033.1	573457	574584	-	888	protein_coding	putative tRNA methyltransferase && A6S8E7.1 RecName: Full=tRNA (guanine-N(7)-)-methyltransferase; AltName: Full=Transfer RNA methyltransferase 8; AltName: Full=tRNA (guanine(46)-N(7))-methyltransferase; AltName: Full=tRNA(m7G46)-methyltransferase && PF02390:Putative methyltransferase	-
BOTSDO11430	10.9841	14.3502	132.659	161.432	12.6672	147.045	-3.53475	1.7143e-11	1.67311e-10	GTA08_BOTSDO11430	WWBZ02000082.1	2948639	2950265	+	1416	protein_coding	GAT domain-containing protein && - && PF03127:GAT domain	-
BOTSDO06616	2614.22	1997.76	6086.9	5949.91	2305.99	6018.41	-1.38413	1.72267e-11	1.67838e-10	GTA08_BOTSDO06616	WWBZ02000040.1	1854609	1855962	-	1302	protein_coding	hypothetical protein && Q0U0X1.3 RecName: Full=Eukaryotic translation initiation factor 3 subunit E; Short=eIF3e && PF09440:eIF3 subunit 6 N terminal domain|PF01399:PCI domain	-
BOTSDO04996	10411.8	11737.5	4815.84	4531.19	11074.7	4673.52	1.24475	1.7331e-11	1.68562e-10	GTA08_BOTSDO04996	WWBZ02000033.1	556409	558193	-	1671	protein_coding	Major facilitator superfamily && Q5ABU7.1 RecName: Full=Multidrug resistance protein 1; AltName: Full=Benomyl resistance protein 1 && PF07690:Major Facilitator Superfamily	MFS_1
BOTSDO05832	624.996	642.686	2082.44	1568.19	633.841	1825.32	-1.52551	1.76325e-11	1.71346e-10	GTA08_BOTSDO05832	WWBZ02000033.1	3397400	3398376	-	837	protein_coding	putative family pyridoxal phosphate enzyme protein && Q9P6Q1.1 RecName: Full=UPF0001 protein C644.09 && PF01168:Alanine racemase, N-terminal domain	Ala_racemase_N
BOTSDO02949	116656	101912	45994.7	30779.6	109284	38387.2	1.50941	1.83736e-11	1.78394e-10	GTA08_BOTSDO02949	WWBZ02000016.1	3896922	3897236	+	315	protein_coding	hypothetical protein && - && -	-
BOTSDO03573	11422.4	12669.2	5343.39	4473.11	12045.8	4908.25	1.29539	1.87812e-11	1.82194e-10	GTA08_BOTSDO03573	WWBZ02000022.1	583491	585614	-	2124	protein_coding	Heat shock protein DnaJ && P39102.2 RecName: Full=DnaJ protein homolog XDJ1 && PF00226:DnaJ domain	DnaJ
BOTSDO00432	430.577	411.032	1344.08	1098.42	420.805	1221.25	-1.53682	2.05392e-11	1.99076e-10	GTA08_BOTSDO00432	WWBZ02000001.1	1508354	1508848	-	357	protein_coding	Alpha/beta hydrolase fold-3 && - && -	-
BOTSDO02901	15.3778	17.4253	214.929	128.974	16.4015	171.952	-3.38682	2.10923e-11	2.04261e-10	GTA08_BOTSDO02901	WWBZ02000016.1	3757319	3758904	-	936	protein_coding	putative integral membrane protein && - && -	-
BOTSDO00921	420.692	339.281	1127.09	1106.11	379.986	1116.6	-1.5556	2.11851e-11	2.04983e-10	GTA08_BOTSDO00921	WWBZ02000001.1	3097045	3098575	-	1101	protein_coding	putative translin-associated factor protein && Q9QZE7.1 RecName: Full=Translin-associated protein X; AltName: Full=Translin-associated factor X && PF01997:Translin family	-
BOTSDO02349	495.384	393.607	1503.47	1201.77	444.495	1352.62	-1.60561	2.14784e-11	2.07643e-10	GTA08_BOTSDO02349	WWBZ02000016.1	1929802	1931167	+	1269	protein_coding	Leucine-rich repeat ribonuclease inhibitor subtype && P41391.1 RecName: Full=Ran GTPase-activating protein 1; Short=Protein rna1 && -	-
BOTSDO04211	15.3778	13.3252	152.198	146.911	14.3515	149.555	-3.38292	2.18731e-11	2.11277e-10	GTA08_BOTSDO04211	WWBZ02000022.1	2681469	2682342	+	720	protein_coding	hypothetical protein && - && -	-
BOTSDO04404	1270.86	855.889	327.021	303.218	1063.38	315.119	1.75482	2.25088e-11	2.17232e-10	GTA08_BOTSDO04404	WWBZ02000022.1	3319034	3319996	-	963	protein_coding	quinone oxidoreductase 2 && - && PF05368:NmrA-like family	NmrA
BOTSDO05073	209.797	182.453	717.8	605.582	196.125	661.691	-1.7544	2.32364e-11	2.23869e-10	GTA08_BOTSDO05073	WWBZ02000033.1	825173	825868	-	696	protein_coding	putative ankyrin repeat protein && - && PF13857:Ankyrin repeats (many copies)	-
BOTSDO09331	432.774	471.508	120.319	122.141	452.141	121.23	1.89898	2.32749e-11	2.24048e-10	GTA08_BOTSDO09331	WWBZ02000062.1	3033907	3037446	+	3486	protein_coding	Peroxide stress-activated histidine kinase mak2 && P58402.1 RecName: Full=Sensor protein EvgS; Flags: Precursor && PF00072:Response regulator receiver domain|PF02518:Histidine kinase-, DNA gyrase B-, and HSP90-like ATPase|PF00512:His Kinase A (phospho-acceptor) domain	Response_reg
BOTSDO06471	48.3301	52.2759	239.609	306.635	50.303	273.122	-2.44128	2.3563e-11	2.26627e-10	GTA08_BOTSDO06471	WWBZ02000040.1	1197023	1199482	-	2460	protein_coding	Helicase && Q03319.2 RecName: Full=Probable ATP-dependent RNA helicase prh1 && PF00270:DEAD/DEAH box helicase|PF04408:Helicase associated domain (HA2)|PF07717:Oligonucleotide/oligosaccharide-binding (OB)-fold|PF00271:Helicase conserved C-terminal domain	HA2
BOTSDO04547	415350	416270	190116	150887	415810	170502	1.28614	2.40101e-11	2.30731e-10	GTA08_BOTSDO04547	WWBZ02000022.1	3792069	3794831	+	2175	protein_coding	putative alcohol dehydrogenase 1 protein && Q9P6C8.1 RecName: Full=Alcohol dehydrogenase 1; AltName: Full=Alcohol dehydrogenase I && PF00107:Zinc-binding dehydrogenase|PF08240:Alcohol dehydrogenase GroES-like domain	ADH_N
BOTSDO04190	484.4	307.505	1207.3	1569.9	395.952	1388.6	-1.8114	2.4095e-11	2.31349e-10	GTA08_BOTSDO04190	WWBZ02000022.1	2600147	2605599	+	5385	protein_coding	hypothetical protein && O74835.1 RecName: Full=rRNA biogenesis protein rrp5; AltName: Full=Ribosomal RNA-processing protein 5; AltName: Full=U3 small nucleolar RNA-associated protein rrp5; Short=U3 snoRNA-associated protein rrp5 && PF00575:S1 RNA binding domain	S1
BOTSDO10121	537.123	519.684	76.0992	147.765	528.404	111.932	2.23271	2.49729e-11	2.39574e-10	GTA08_BOTSDO10121	WWBZ02000073.1	1928133	1929901	+	1578	protein_coding	General substrate transporter && P36035.1 RecName: Full=Carboxylic acid transporter protein homolog && PF00083:Sugar (and other) transporter	Sugar_tr
BOTSDO04496	95.5618	131.202	1.02837	2.56241	113.382	1.79539	5.93611	2.52175e-11	2.41714e-10	GTA08_BOTSDO04496	WWBZ02000022.1	3630135	3631370	-	1236	protein_coding	hypothetical protein && - && -	-
novel.344	629.39	485.858	155.283	151.182	557.624	153.233	1.8635	2.61345e-11	2.50291e-10	-	WWBZ02000033.1	4221310	4225687	+	4329	-	PF12796:Ankyrin repeats (3 copies)	-
BOTSDO03674	106.546	69.7012	595.424	341.654	88.1236	468.539	-2.41117	2.63073e-11	2.51731e-10	GTA08_BOTSDO03674	WWBZ02000022.1	895090	896495	-	1173	protein_coding	Arrestin-like protein && - && PF00339:Arrestin (or S-antigen), N-terminal domain	-
BOTSDO02069	914.977	1000.42	2564.75	2302.75	957.697	2433.75	-1.34527	2.67808e-11	2.56045e-10	GTA08_BOTSDO02069	WWBZ02000016.1	1078980	1081261	-	2172	protein_coding	Ergosterol biosynthesis ERG4/ERG24 && O94271.1 RecName: Full=Uncharacterized RING finger protein P8B7.23 && PF13920:Zinc finger, C3HC4 type (RING finger)	-
BOTSDO12223	677.72	954.291	255.035	212.68	816.006	233.857	1.8046	2.94397e-11	2.81226e-10	GTA08_BOTSDO12223	WWBZ02000007.1	655638	657382	+	1419	protein_coding	Peroxiredoxin OsmC-like protein && - && PF02566:OsmC-like protein	-
BOTSDO02534	298.768	226.529	780.53	972.006	262.648	876.268	-1.73955	2.96064e-11	2.82579e-10	GTA08_BOTSDO02534	WWBZ02000016.1	2502234	2503997	+	1482	protein_coding	hypothetical protein && Q0TZA1.1 RecName: Full=tRNA (guanine-N(7)-)-methyltransferase non-catalytic subunit TRM82; AltName: Full=Transfer RNA methyltransferase 82 && -	-
BOTSDO08900	696.393	637.561	1846.95	1652.75	666.977	1749.85	-1.39149	3.48589e-11	3.31307e-10	GTA08_BOTSDO08900	WWBZ02000062.1	1443525	1445853	-	2130	protein_coding	putative homoserine kinase protein && P17423.4 RecName: Full=Homoserine kinase; Short=HK; Short=HSK && PF00586:AIR synthase related protein, N-terminal domain|PF00288:GHMP kinases N terminal domain|PF02769:AIR synthase related protein, C-terminal domain	GHMP_kinases
BOTSDO08087	777.676	887.665	2362.16	2023.45	832.67	2192.8	-1.39655	3.4944e-11	3.31836e-10	GTA08_BOTSDO08087	WWBZ02000051.1	2367952	2368471	+	375	protein_coding	small nuclear ribonucleoprotein && O74499.1 RecName: Full=U6 snRNA-associated Sm-like protein LSm7 && PF01423:LSM domain	LSM
BOTSDO13523	407.511	413.082	1228.9	1071.94	410.296	1150.42	-1.48707	3.56475e-11	3.3823e-10	GTA08_BOTSDO13523	WWBZ02000012.1	506727	508724	-	1998	protein_coding	Glucose-methanol-choline oxidoreductase && A6X2G7.1 RecName: Full=Oxygen-dependent choline dehydrogenase; Short=CDH; Short=CHD; AltName: Full=Betaine aldehyde dehydrogenase; Short=BADH && PF00732:GMC oxidoreductase|PF05199:GMC oxidoreductase	-
BOTSDO02873	187.828	169.128	629.361	565.438	178.478	597.399	-1.74302	3.67841e-11	3.48721e-10	GTA08_BOTSDO02873	WWBZ02000016.1	3671587	3672826	-	1056	protein_coding	Velvet factor && G4MUB2.1 RecName: Full=Velvet complex subunit B && PF11754:Velvet factor	-
BOTSDO10572	2034.26	2363.69	897.764	721.744	2198.97	809.754	1.44208	3.91525e-11	3.70861e-10	GTA08_BOTSDO10572	WWBZ02000082.1	164153	164919	-	447	protein_coding	hypothetical protein && - && -	-
BOTSDO01672	82.3809	96.3516	399.006	350.196	89.3663	374.601	-2.06614	3.92315e-11	3.71297e-10	GTA08_BOTSDO01672	WWBZ02000001.1	5822405	5823829	-	1314	protein_coding	putative mannan endo-alpha-mannosidase dcw1 && Q05031.1 RecName: Full=Mannan endo-1,6-alpha-mannosidase DFG5; AltName: Full=Endo-alpha-1->6-D-mannanase DFG5; Flags: Precursor && PF03663:Glycosyl hydrolase family 76	-
BOTSDO05997	3599.5	3548.61	1121.95	1528.05	3574.05	1325	1.43093	3.93181e-11	3.71803e-10	GTA08_BOTSDO05997	WWBZ02000033.1	4019579	4022466	-	2787	protein_coding	Mechanosensitive ion channel MscS && O14050.1 RecName: Full=Uncharacterized MscS family protein C2C4.17c && PF00924:Mechanosensitive ion channel	-
BOTSDO07794	581.06	467.408	1572.37	1386.26	524.234	1479.32	-1.49686	3.96176e-11	3.74321e-10	GTA08_BOTSDO07794	WWBZ02000051.1	1467358	1468542	+	1017	protein_coding	RNA polymerase II subunit 3 && P37382.2 RecName: Full=DNA-directed RNA polymerase II subunit RPB3; Short=RNA polymerase II subunit 3; Short=RNA polymerase II subunit B3; AltName: Full=DNA-directed RNA polymerase II 33 kDa polypeptide && PF01193:RNA polymerase Rpb3/Rpb11 dimerisation domain|PF01000:RNA polymerase Rpb3/RpoA insert domain	RNA_pol_A_bac
BOTSDO04764	674.425	454.083	2251.1	1567.34	564.254	1909.22	-1.75874	4.01803e-11	3.7932e-10	GTA08_BOTSDO04764	WWBZ02000022.1	4527506	4528265	+	498	protein_coding	hypothetical protein && O59727.1 RecName: Full=Protein PBDC1 homolog && PF04669:Polysaccharide biosynthesis	-
BOTSDO02788	38.4444	27.6755	238.581	196.451	33.0599	217.516	-2.71988	4.1699e-11	3.92997e-10	GTA08_BOTSDO02788	WWBZ02000016.1	3299873	3300444	-	546	protein_coding	Heat shock protein Hsp20 && P40920.1 RecName: Full=30 kDa heat shock protein && PF00011:Hsp20/alpha crystallin family	-
BOTSDO03761	2744.93	3739.26	1213.47	771.284	3242.1	992.379	1.70891	4.53536e-11	4.27082e-10	GTA08_BOTSDO03761	WWBZ02000022.1	1265757	1266525	-	696	protein_coding	putative uracil phosphoribosyltransferase protein && Q9US43.2 RecName: Full=Putative uracil phosphoribosyltransferase urg2; Short=UPRTase urg2; AltName: Full=UMP pyrophosphorylase urg2 && PF14681:Uracil phosphoribosyltransferase	-
BOTSDO00609	470.12	468.433	1183.65	1423.84	469.277	1303.75	-1.47454	4.65531e-11	4.37686e-10	GTA08_BOTSDO00609	WWBZ02000001.1	2065060	2067228	+	2169	protein_coding	Tetratricopeptide-like helical && P33731.3 RecName: Full=Signal recognition particle subunit SRP72; Short=SRP72; AltName: Full=Signal recognition particle 72 kDa protein && PF17004:Putative TPR-like repeat|PF08492:SRP72 RNA-binding domain	-
BOTSDO01884	987.472	1040.39	2660.39	2382.18	1013.93	2521.28	-1.31398	4.65574e-11	4.37686e-10	GTA08_BOTSDO01884	WWBZ02000016.1	384836	385258	-	423	protein_coding	mucin-5ac-like && - && -	-
BOTSDO06707	440.463	437.682	1168.22	1200.06	439.073	1184.14	-1.43139	4.72247e-11	4.43564e-10	GTA08_BOTSDO06707	WWBZ02000040.1	2167638	2169032	+	888	protein_coding	hypothetical protein && O13844.1 RecName: Full=Uncharacterized mitochondrial carrier C19G12.05 && PF00153:Mitochondrial carrier protein	Mito_carr
BOTSDO02510	3897.17	3351.81	1389.32	1533.17	3624.49	1461.25	1.3103	4.72614e-11	4.43564e-10	GTA08_BOTSDO02510	WWBZ02000016.1	2437089	2440056	+	2913	protein_coding	Mechanosensitive ion channel MscS && O74839.1 RecName: Full=Uncharacterized MscS family protein C1183.11 && PF00924:Mechanosensitive ion channel	-
BOTSDO06560	11558.6	15139.5	5577.86	4563.65	13349	5070.75	1.3966	4.88068e-11	4.57686e-10	GTA08_BOTSDO06560	WWBZ02000040.1	1652350	1654074	-	1605	protein_coding	Thioredoxin && P55059.1 RecName: Full=Protein disulfide-isomerase; Short=PDI; Flags: Precursor && PF13848:Thioredoxin-like domain|PF00085:Thioredoxin	-
BOTSDO08254	240.552	186.553	809.325	647.435	213.553	728.38	-1.77037	5.10729e-11	4.78538e-10	GTA08_BOTSDO08254	WWBZ02000051.1	2895265	2896747	+	1131	protein_coding	Glycerophosphoryl diester phosphodiesterase && O14169.2 RecName: Full=Phosphatidylglycerol phospholipase C && PF03009:Glycerophosphoryl diester phosphodiesterase family	-
BOTSDO10925	806.234	702.137	2388.9	1822.72	754.186	2105.81	-1.48124	5.2898e-11	4.95225e-10	GTA08_BOTSDO10925	WWBZ02000082.1	1367315	1368359	+	744	protein_coding	hypothetical protein && - && -	-
BOTSDO03968	1497.14	1170.57	273.546	464.65	1333.85	369.098	1.85115	5.29635e-11	4.95427e-10	GTA08_BOTSDO03968	WWBZ02000022.1	1960000	1961391	-	1191	protein_coding	mg2+ transporter zinc transport protein && - && PF01544:CorA-like Mg2+ transporter protein	-
BOTSDO03031	542.616	476.633	1309.11	1454.59	509.624	1381.85	-1.43959	5.43101e-11	5.0718e-10	GTA08_BOTSDO03031	WWBZ02000016.1	4177783	4178988	+	1206	protein_coding	hypothetical protein && - && PF03732:Retrotransposon gag protein	Retrotrans_gag
BOTSDO03448	161.467	191.678	592.339	585.083	176.572	588.711	-1.73655	5.66658e-11	5.2874e-10	GTA08_BOTSDO03448	WWBZ02000022.1	193494	194636	-	948	protein_coding	putative nicotinamide N-methyltransferase && Q05874.1 RecName: Full=Protein N-methyltransferase NNT1; AltName: Full=Nicotinamide N-methyltransferase-like protein 1 && PF10294:Lysine methyltransferase	-
BOTSDO07622	482.203	502.258	145	139.224	492.231	142.112	1.79284	5.81143e-11	5.41806e-10	GTA08_BOTSDO07622	WWBZ02000051.1	947816	949282	+	1467	protein_coding	heterokaryon incompatibility && - && -	-
BOTSDO00385	125.219	92.2516	395.921	496.253	108.735	446.087	-2.03871	5.85141e-11	5.45083e-10	GTA08_BOTSDO00385	WWBZ02000001.1	1360316	1362355	+	2040	protein_coding	CCAAT-binding factor && O94288.1 RecName: Full=Nucleolar complex-associated protein 3 && PF03914:CBF/Mak21 family|PF07540:Nucleolar complex-associated protein	CBF
BOTSDO05553	1175.3	1122.39	3826.55	2656.36	1148.85	3241.46	-1.49621	6.0061e-11	5.59029e-10	GTA08_BOTSDO05553	WWBZ02000033.1	2489822	2491249	-	444	protein_coding	ubiquitin conjugating enzyme && P15732.1 RecName: Full=Ubiquitin-conjugating enzyme E2-16 kDa; AltName: Full=E2 ubiquitin-conjugating enzyme 5; AltName: Full=Ubiquitin carrier protein; AltName: Full=Ubiquitin-protein ligase && PF00179:Ubiquitin-conjugating enzyme	UQ_con
BOTSDO01916	1284.04	666.261	3095.38	4099.85	975.152	3597.62	-1.88389	6.14787e-11	5.71661e-10	GTA08_BOTSDO01916	WWBZ02000016.1	481353	484914	-	3261	protein_coding	HEAT domain-containing protein && O60100.1 RecName: Full=Probable importin subunit beta-4; AltName: Full=Importin-123; AltName: Full=Karyopherin subunit beta-4; AltName: Full=Karyopherin-123 && PF03810:Importin-beta N-terminal domain|PF13513:HEAT-like repeat	-
BOTSDO03623	265.816	273.68	862.8	754.202	269.748	808.501	-1.58315	6.15197e-11	5.71661e-10	GTA08_BOTSDO03623	WWBZ02000022.1	752112	753698	-	1482	protein_coding	monoamine oxidase n && P46882.1 RecName: Full=Monoamine oxidase N; Short=MAO-N && PF01593:Flavin containing amine oxidoreductase	Amino_oxidase
BOTSDO08222	2386.85	4515.2	1067.44	835.344	3451.03	951.395	1.85944	6.37057e-11	5.91323e-10	GTA08_BOTSDO08222	WWBZ02000051.1	2796467	2797542	-	1029	protein_coding	triacylglycerol lipase && Q9US38.1 RecName: Full=AB hydrolase superfamily protein C1039.03 && PF07859:alpha/beta hydrolase fold	Abhydrolase_3
BOTSDO12267	1681.67	2059.26	642.729	739.681	1870.46	691.205	1.4358	6.37408e-11	5.91323e-10	GTA08_BOTSDO12267	WWBZ02000007.1	894402	896378	-	1977	protein_coding	Alpha/beta hydrolase fold-1 && P78898.2 RecName: Full=Probable lipase C16A3.12c && PF00561:alpha/beta hydrolase fold	Abhydrolase_1
BOTSDO07606	970.996	1136.74	3454.28	2488.95	1053.87	2971.62	-1.49512	6.60115e-11	6.11884e-10	GTA08_BOTSDO07606	WWBZ02000051.1	900931	902978	+	1821	protein_coding	putative aldehyde dehydrogenase && P38694.1 RecName: Full=Putative aldehyde dehydrogenase-like protein YHR039C; AltName: Full=Meiotic sister-chromatid recombination protein 7 && PF00171:Aldehyde dehydrogenase family	Aldedh
BOTSDO01298	136.203	120.952	11.312	11.1038	128.578	11.2079	3.5204	7.41334e-11	6.86039e-10	GTA08_BOTSDO01298	WWBZ02000001.1	4236578	4238120	-	1494	protein_coding	hypothetical protein && Q9I6M5.1 RecName: Full=Glutarate-semialdehyde dehydrogenase DavD && PF00171:Aldehyde dehydrogenase family	Aldedh
BOTSDO06401	126.317	110.702	10.2837	5.97895	118.51	8.13131	3.88363	7.46717e-11	6.90452e-10	GTA08_BOTSDO06401	WWBZ02000040.1	970043	970942	-	900	protein_coding	hypothetical protein && - && -	-
BOTSDO02597	931.453	1037.32	342.446	357.883	984.385	350.164	1.491	7.53345e-11	6.96009e-10	GTA08_BOTSDO02597	WWBZ02000016.1	2696981	2697898	-	642	protein_coding	Peroxisomal membrane protein 4 && Q9JJW0.3 RecName: Full=Peroxisomal membrane protein 4; AltName: Full=24 kDa peroxisomal intrinsic membrane protein && PF02466:Tim17/Tim22/Tim23/Pmp24 family	-
BOTSDO11980	1619.06	1496.53	528.581	634.623	1557.79	581.602	1.4205	7.57453e-11	6.99231e-10	GTA08_BOTSDO11980	WWBZ02000002.1	1627082	1629577	-	2445	protein_coding	hypothetical protein && P47114.1 RecName: Full=Uncharacterized vacuolar membrane protein YJR054W && PF16944:Fungal potassium channel	-
BOTSDO10791	1519.1	1651.3	623.19	615.832	1585.2	619.511	1.35559	7.75709e-11	7.15496e-10	GTA08_BOTSDO10791	WWBZ02000082.1	933025	935075	-	1911	protein_coding	Lecithin:cholesterol acyltransferase && O94680.2 RecName: Full=Phospholipid:diacylglycerol acyltransferase; Short=PDAT; AltName: Full=Pombe LRO1 homolog 1 && PF02450:Lecithin:cholesterol acyltransferase	-
BOTSDO01570	1392.79	1162.37	447.34	245.991	1277.58	346.665	1.88425	8.13904e-11	7.50112e-10	GTA08_BOTSDO01570	WWBZ02000001.1	5358762	5361078	+	2217	protein_coding	Glycoside hydrolase family 31 && A2QTU5.1 RecName: Full=Alpha-xylosidase A; Flags: Precursor && PF01055:Glycosyl hydrolases family 31	Glyco_hydro_31
BOTSDO07799	988.571	768.763	2161.63	2897.23	878.667	2529.43	-1.52598	8.22584e-11	7.57491e-10	GTA08_BOTSDO07799	WWBZ02000051.1	1477844	1485900	-	7524	protein_coding	90s preribosome component rrp12 && Q12754.1 RecName: Full=Ribosomal RNA-processing protein 12 && PF12455:Dynein associated protein|PF08161:NUC173 domain|PF01302:CAP-Gly domain	NUC173
BOTSDO13484	2261.63	2533.84	894.679	1013.86	2397.74	954.269	1.32886	8.23919e-11	7.581e-10	GTA08_BOTSDO13484	WWBZ02000012.1	382208	386511	+	3279	protein_coding	Multi antimicrobial extrusion protein && O94524.1 RecName: Full=Glutathione S-transferase omega-like 2; AltName: Full=Glutathione-dependent dehydroascorbate reductase && PF01554:MatE|PF13409:Glutathione S-transferase, N-terminal domain|PF13410:Glutathione S-transferase, C-terminal domain	MatE
BOTSDO00075	483.301	464.333	1247.41	1251.31	473.817	1249.36	-1.39889	8.276e-11	7.60865e-10	GTA08_BOTSDO00075	WWBZ02000001.1	290903	293200	-	2298	protein_coding	NLI interacting factor && - && PF03031:NLI interacting factor-like phosphatase	NIF
BOTSDO06513	2669.14	1595.95	6336.8	6610.15	2132.55	6473.48	-1.60219	8.46613e-11	7.77709e-10	GTA08_BOTSDO06513	WWBZ02000040.1	1452595	1453525	-	660	protein_coding	H/ACA ribonucleoprotein complex subunit 1 && A6SDR8.1 RecName: Full=H/ACA ribonucleoprotein complex subunit 1; AltName: Full=snoRNP protein GAR1 && PF04410:Gar1/Naf1 RNA binding region	-
BOTSDO03770	14532	13647.1	42669	30391.8	14089.5	36530.4	-1.37445	8.57026e-11	7.86632e-10	GTA08_BOTSDO03770	WWBZ02000022.1	1310193	1311527	+	1335	protein_coding	hypothetical protein && Q10347.1 RecName: Full=Uncharacterized protein C1F12.05 && PF13002:Arrestin_N terminal like	-
BOTSDO02598	3100.82	2155.61	941.984	919.05	2628.21	930.517	1.4979	8.86167e-11	8.12717e-10	GTA08_BOTSDO02598	WWBZ02000016.1	2699406	2700471	-	1014	protein_coding	Mitochondrial substrate/solute carrier && Q01356.1 RecName: Full=Amino-acid transporter arg-13 && PF00153:Mitochondrial carrier protein	Mito_carr
BOTSDO03487	169.155	121.977	518.297	540.668	145.566	529.482	-1.86443	9.15638e-11	8.39062e-10	GTA08_BOTSDO03487	WWBZ02000022.1	305481	307482	-	1950	protein_coding	KRR1 interacting protein 1 subgroup && P42846.1 RecName: Full=Protein KRI1; AltName: Full=KRR1-interacting protein 1 && PF05178:KRI1-like family|PF12936:KRI1-like family C-terminal	-
novel.82	171.352	112.752	12.3404	0.854135	142.052	6.59727	4.48642	9.26101e-11	8.47959e-10	-	WWBZ02000002.1	977092	978926	+	1835	-	-	-
BOTSDO12358	9813.21	3161.15	26.7375	87.1218	6487.18	56.9297	6.83009	9.53802e-11	8.72613e-10	GTA08_BOTSDO12358	WWBZ02000007.1	1184471	1185964	+	1494	protein_coding	Aminotransferase class I/classII && P53090.1 RecName: Full=Aromatic/aminoadipate aminotransferase 1; AltName: Full=2-aminoadipate aminotransferase; AltName: Full=2-aminoadipate transaminase; AltName: Full=Alpha-aminoadipate aminotransferase; Short=AadAT; AltName: Full=Aromatic amino acid aminotransferase 1; AltName: Full=Aromatic amino acid aminotransferase I; AltName: Full=Aromatic amino acid-re…	Aminotran_1_2
BOTSDO10905	15213	17753.3	7065.91	7254.17	16483.2	7160.04	1.20295	9.59126e-11	8.76771e-10	GTA08_BOTSDO10905	WWBZ02000082.1	1305635	1306932	-	1176	protein_coding	S-adenosylmethionine synthetase && P50304.1 RecName: Full=S-adenosylmethionine synthase; Short=AdoMet synthase; AltName: Full=Methionine adenosyltransferase; Short=MAT && PF02773:S-adenosylmethionine synthetase, C-terminal domain|PF02772:S-adenosylmethionine synthetase, central domain|PF00438:S-adenosylmethionine synthetase, N-terminal domain	-
BOTSDO03403	166.959	123.002	17.4822	8.54135	144.98	13.0118	3.49698	9.67505e-11	8.83712e-10	GTA08_BOTSDO03403	WWBZ02000022.1	16937	17374	+	438	protein_coding	Membrane-associated eicosanoid/glutathione metabolism (MAPEG) protein && - && PF01124:MAPEG family	-
BOTSDO12995	16.4762	16.4003	122.376	201.576	16.4382	161.976	-3.30268	9.70527e-11	8.85754e-10	GTA08_BOTSDO12995	WWBZ02000009.1	870064	871191	-	1128	protein_coding	fungal transcriptional regulatory protein && - && -	-
BOTSDO00029	1620.16	610.91	25.7092	43.5609	1115.53	34.635	5.00618	9.91628e-11	9.03546e-10	GTA08_BOTSDO00029	WWBZ02000001.1	141871	142358	-	381	protein_coding	Enamine/imine deaminase && P37552.3 RecName: Full=2-iminobutanoate/2-iminopropanoate deaminase; AltName: Full=Enamine/imine deaminase && PF01042:Endoribonuclease L-PSP	Ribonuc_L-PSP
BOTSDO03651	2747.13	4167.72	1013.97	1277.79	3457.42	1145.88	1.59292	9.95356e-11	9.06209e-10	GTA08_BOTSDO03651	WWBZ02000022.1	829331	831814	+	2322	protein_coding	putative 3-isopropylmalate dehydratase protein && P55251.1 RecName: Full=3-isopropylmalate dehydratase; AltName: Full=Alpha-IPM isomerase; Short=IPMI; AltName: Full=Isopropylmalate isomerase && PF00330:Aconitase family (aconitate hydratase)|PF00694:Aconitase C-terminal domain	Aconitase
BOTSDO11210	7468.1	5025.66	2393.01	2000.39	6246.88	2196.7	1.50793	1.02378e-10	9.31331e-10	GTA08_BOTSDO11210	WWBZ02000082.1	2234924	2236804	+	1764	protein_coding	Thiamine pyrophosphate enzyme TPP-binding protein && Q2UKV4.1 RecName: Full=Pyruvate decarboxylase && PF02776:Thiamine pyrophosphate enzyme, N-terminal TPP binding domain|PF02775:Thiamine pyrophosphate enzyme, C-terminal TPP binding domain|PF00205:Thiamine pyrophosphate enzyme, central domain	TPP_enzyme_N
BOTSDO11143	8.7873	7.17512	126.489	111.038	7.98121	118.763	-3.89755	1.04969e-10	9.54135e-10	GTA08_BOTSDO11143	WWBZ02000082.1	2038416	2039486	-	948	protein_coding	life-span regulatory factor && - && PF12855:Life-span regulatory factor	-
BOTSDO00164	1102.81	1036.29	413.403	360.445	1069.55	386.924	1.46769	1.05506e-10	9.58235e-10	GTA08_BOTSDO00164	WWBZ02000001.1	614755	616149	-	1218	protein_coding	epoxide hydrolase && P04068.2 RecName: Full=Epoxide hydrolase 1; AltName: Full=Epoxide hydratase; AltName: Full=Microsomal epoxide hydrolase && PF06441:Epoxide hydrolase N terminus	EHN
BOTSDO07813	4293.69	5199.91	1697.83	2052.49	4746.8	1875.16	1.33969	1.1587e-10	1.05152e-09	GTA08_BOTSDO07813	WWBZ02000051.1	1538421	1539902	+	1431	protein_coding	hypothetical protein && S0ENH1.1 RecName: Full=Putative aldehyde dehydrogenase FUS7; AltName: Full=Fusarin biosynthesis protein 7 && PF00171:Aldehyde dehydrogenase family	Aldedh
BOTSDO03705	467.924	480.733	128.546	144.349	474.328	136.447	1.79624	1.16639e-10	1.05765e-09	GTA08_BOTSDO03705	WWBZ02000022.1	1101748	1102734	+	870	protein_coding	Class II aldolase/adducin && Q9P5M9.1 RecName: Full=Meiotically up-regulated gene 14 protein && PF00596:Class II Aldolase and Adducin N-terminal domain	Aldolase_II
BOTSDO06621	405.314	350.556	1129.15	997.63	377.935	1063.39	-1.49254	1.20769e-10	1.09334e-09	GTA08_BOTSDO06621	WWBZ02000040.1	1865557	1866622	+	849	protein_coding	RNA cap guanine-N2 methyltransferase && Q09814.3 RecName: Full=Trimethylguanosine synthase; AltName: Full=Cap-specific guanine-N2 methyltransferase; AltName: Full=snRNA/snoRNA cap hypermethylase && PF09445:RNA cap guanine-N2 methyltransferase	-
BOTSDO10585	119.727	86.1015	406.205	415.11	102.914	410.657	-1.99825	1.21273e-10	1.09701e-09	GTA08_BOTSDO10585	WWBZ02000082.1	208986	209780	-	795	protein_coding	hypothetical protein && - && -	-
BOTSDO09339	354.787	279.83	912.161	955.777	317.308	933.969	-1.55828	1.28992e-10	1.1659e-09	GTA08_BOTSDO09339	WWBZ02000062.1	3059763	3060699	+	864	protein_coding	putative short chain dehydrogenase && G0RNA2.1 RecName: Full=L-xylo-3-hexulose reductase && PF00106:short chain dehydrogenase	adh_short
BOTSDO00610	27044	20732	10300.1	8467.04	23888	9383.58	1.34812	1.34127e-10	1.21134e-09	GTA08_BOTSDO00610	WWBZ02000001.1	2070460	2072057	-	1476	protein_coding	Aromatic-ring hydroxylase-like protein && Q9C1W3.1 RecName: Full=Probable squalene monooxygenase; AltName: Full=Squalene epoxidase; Short=SE && PF12831:FAD dependent oxidoreductase|PF08491:Squalene epoxidase	-
BOTSDO00581	451.447	697.012	163.51	121.287	574.23	142.399	2.01477	1.39236e-10	1.25647e-09	GTA08_BOTSDO00581	WWBZ02000001.1	1960097	1961565	+	1134	protein_coding	putative d-amino-acid oxidase protein && Q99042.1 RecName: Full=D-amino-acid oxidase; Short=DAAO; Short=DAMOX; Short=DAO && PF01266:FAD dependent oxidoreductase	DAO
BOTSDO12357	3349.06	1258.72	42.163	85.4135	2303.89	63.7883	5.17251	1.3944e-10	1.25731e-09	GTA08_BOTSDO12357	WWBZ02000007.1	1182299	1184020	-	1722	protein_coding	Thiamine pyrophosphate enzyme TPP-binding protein && P51844.1 RecName: Full=Pyruvate decarboxylase [Aspergillus parasiticus] && PF02775:Thiamine pyrophosphate enzyme, C-terminal TPP binding domain|PF00205:Thiamine pyrophosphate enzyme, central domain|PF02776:Thiamine pyrophosphate enzyme, N-terminal TPP binding domain	TPP_enzyme_N
BOTSDO02171	6423.51	6531.41	2918.51	2127.65	6477.46	2523.08	1.36061	1.4675e-10	1.32216e-09	GTA08_BOTSDO02171	WWBZ02000016.1	1375151	1376059	+	852	protein_coding	hypothetical protein && - && -	-
BOTSDO03246	3771.95	2937.7	7813.53	8858.24	3354.82	8335.88	-1.31324	1.52484e-10	1.37272e-09	GTA08_BOTSDO03246	WWBZ02000016.1	4797971	4799803	+	1482	protein_coding	putative gtp-binding protein && O13998.1 RecName: Full=Obg-like ATPase 1 && PF01926:50S ribosome-binding GTPase|PF06071:Protein of unknown function (DUF933)	-
BOTSDO09700	1753.07	1306.9	575.885	491.128	1529.98	533.507	1.52042	1.58233e-10	1.42334e-09	GTA08_BOTSDO09700	WWBZ02000073.1	483276	484523	+	1059	protein_coding	Alcohol dehydrogenase superfamily zinc-containing && N4WR35.1 RecName: Full=NADP-dependent oxidoreductase RED1; AltName: Full=T-toxin biosynthesis protein RED1 && PF00107:Zinc-binding dehydrogenase|PF16884:N-terminal domain of oxidoreductase	ADH_zinc_N
BOTSDO09919	1357.64	1097.79	4387.01	2881.85	1227.72	3634.43	-1.56566	1.60597e-10	1.44345e-09	GTA08_BOTSDO09919	WWBZ02000073.1	1184634	1185574	-	849	protein_coding	putative conserved glycine-rich protein && - && -	-
BOTSDO02468	3675.29	3816.14	1463.37	1691.19	3745.71	1577.28	1.24751	1.61117e-10	1.44697e-09	GTA08_BOTSDO02468	WWBZ02000016.1	2308631	2310098	-	1350	protein_coding	hypothetical protein && P80667.1 RecName: Full=Peroxisomal membrane protein PAS20; AltName: Full=Peroxin-13 && PF04088:Peroxin 13, N-terminal region|PF07653:Variant SH3 domain	SH3_2
BOTSDO10023	482.203	413.082	113.12	132.391	447.642	122.756	1.86447	1.62966e-10	1.46235e-09	GTA08_BOTSDO10023	WWBZ02000073.1	1536514	1537244	+	675	protein_coding	myb family transcription factor && - && -	-
BOTSDO06556	272.406	149.653	855.601	758.472	211.029	807.037	-1.93656	1.6309e-10	1.46235e-09	GTA08_BOTSDO06556	WWBZ02000040.1	1638801	1640142	-	1233	protein_coding	RNA polymerase I subunit RPA34.5 && - && PF08208:DNA-directed RNA polymerase I subunit RPA34.5	-
BOTSDO04376	890.812	1113.17	2408.44	2784.48	1001.99	2596.46	-1.37358	1.71803e-10	1.53925e-09	GTA08_BOTSDO04376	WWBZ02000022.1	3227631	3229265	-	1572	protein_coding	Sugar/inositol transporter && P39932.2 RecName: Full=Sugar transporter STL1 && PF00083:Sugar (and other) transporter	Sugar_tr
BOTSDO01721	191.124	217.304	637.587	630.352	204.214	633.97	-1.6338	1.72402e-10	1.54339e-09	GTA08_BOTSDO01721	WWBZ02000001.1	5973163	5974497	+	1335	protein_coding	putative serine threonine-protein phosphatase 2a activator 2 protein && Q7SEF9.1 RecName: Full=Serine/threonine-protein phosphatase 2A activator 2; AltName: Full=Peptidyl-prolyl cis-trans isomerase PTPA-2; Short=PPIase PTPA-2; Short=Rotamase PTPA-2; AltName: Full=Phosphotyrosyl phosphatase activator 2 && PF03095:Phosphotyrosyl phosphate activator (PTPA) protein	PTPA
BOTSDO01560	10562.3	10836.5	3405.95	4842.09	10699.4	4124.02	1.37517	1.81987e-10	1.6279e-09	GTA08_BOTSDO01560	WWBZ02000001.1	5312482	5315310	-	2829	protein_coding	hypothetical protein && - && -	-
BOTSDO02958	91.1682	36.9006	363.014	374.111	64.0344	368.562	-2.52932	1.88372e-10	1.68282e-09	GTA08_BOTSDO02958	WWBZ02000016.1	3921760	3922246	+	417	protein_coding	putative trm112p-like protein && Q8X0S4.1 RecName: Full=Multifunctional methyltransferase subunit trm112; AltName: Full=RNA methyltransferase 1; AltName: Full=eRF1 methyltransferase subunit trm112; Short=eRF1 MTase subunit trm112; AltName: Full=tRNA methyltransferase 112 homolog && PF03966:Trm112p-like protein	-
BOTSDO04813	81.2825	113.777	3.0851	1.70827	97.5297	2.39669	5.37616	1.88425e-10	1.68282e-09	GTA08_BOTSDO04813	WWBZ02000022.1	4667195	4669208	-	1566	protein_coding	Cytochrome P450 && Q9Y758.1 RecName: Full=Cytochrome P450 52A13; AltName: Full=Alkane hydroxylase 2; AltName: Full=Alkane-inducible p450alk 2; AltName: Full=DH-ALK2 [Debaryomyces hansenii] && PF00067:Cytochrome P450	p450
BOTSDO05041	19617.6	18068	8479.91	5830.33	18842.8	7155.12	1.3971	1.88884e-10	1.68558e-09	GTA08_BOTSDO05041	WWBZ02000033.1	738215	738884	+	570	protein_coding	hypothetical protein && - && PF14618:Domain of unknown function (DUF4452)	-
BOTSDO02095	79.0857	70.7262	267.375	526.147	74.9059	396.761	-2.40729	1.95083e-10	1.7394e-09	GTA08_BOTSDO02095	WWBZ02000016.1	1163763	1165580	+	1596	protein_coding	cytochrome p450 monooxygenase && S0DPM1.1 RecName: Full=Cytochrome P450 monooxygenase apf7; AltName: Full=Apicidin F synthesis protein 7 && PF00067:Cytochrome P450	p450
BOTSDO03806	9714.36	9845.29	4583.43	4172.45	9779.82	4377.94	1.15964	1.95224e-10	1.7394e-09	GTA08_BOTSDO03806	WWBZ02000022.1	1441429	1443097	+	1617	protein_coding	Myo-inositol-1-phosphate synthase && Q54N49.1 RecName: Full=Inositol-3-phosphate synthase; AltName: Full=Myo-inositol 1-phosphate synthase; Short=IPS; Short=MI-1-P synthase; Short=MIP synthase && PF01658:Myo-inositol-1-phosphate synthase|PF07994:Myo-inositol-1-phosphate synthase	-
BOTSDO05542	115.333	108.652	387.694	436.463	111.993	412.079	-1.8803	1.97973e-10	1.76249e-09	GTA08_BOTSDO05542	WWBZ02000033.1	2451483	2452519	+	741	protein_coding	putative DNA-directed RNA polymerase III subunit rpc7 protein && - && PF11705:DNA-directed RNA polymerase III subunit Rpc31	-
BOTSDO00500	539.32	475.608	155.283	148.62	507.464	151.951	1.73998	2.00147e-10	1.78043e-09	GTA08_BOTSDO00500	WWBZ02000001.1	1728361	1729642	+	918	protein_coding	C6 transcription factor && - && -	-
BOTSDO00219	396.527	403.857	117.234	97.3714	400.192	107.303	1.9014	2.01949e-10	1.79505e-09	GTA08_BOTSDO00219	WWBZ02000001.1	789585	791183	+	1548	protein_coding	Phenol 2-monooxygenase && Q05355.1 RecName: Full=Putative polyketide hydroxylase && PF01494:FAD binding domain	FAD_binding_3
BOTSDO04093	624.996	422.307	1721.49	1441.78	523.652	1581.63	-1.59513	2.03122e-10	1.80405e-09	GTA08_BOTSDO04093	WWBZ02000022.1	2294055	2295178	-	705	protein_coding	Translin && Q9P7V3.2 RecName: Full=Translin-1; AltName: Full=Meiotically up-regulated gene 90 protein; AltName: Full=Translin homolog && PF01997:Translin family	-
BOTSDO01586	572.273	505.334	1365.67	1418.72	538.803	1392.2	-1.36988	2.04536e-10	1.81518e-09	GTA08_BOTSDO01586	WWBZ02000001.1	5415915	5416914	+	882	protein_coding	hypothetical protein && Q4WYU4.1 RecName: Full=EKC/KEOPS complex subunit bud32; AltName: Full=Atypical serine/threonine protein kinase bud32 && PF00069:Protein kinase domain	Pkinase
BOTSDO10681	14439.7	11534.5	38475.3	28722	12987.1	33598.7	-1.37132	2.14584e-10	1.90285e-09	GTA08_BOTSDO10681	WWBZ02000082.1	562159	563101	+	666	protein_coding	Ribosomal protein L10e && Q09127.2 RecName: Full=60S ribosomal protein L10-A; AltName: Full=QM protein homolog; AltName: Full=SpQM && PF00252:Ribosomal protein L16p/L10e	-
BOTSDO01301	109.841	133.252	11.312	9.39549	121.547	10.3538	3.55954	2.14827e-10	1.9035e-09	GTA08_BOTSDO01301	WWBZ02000001.1	4244541	4246947	+	1863	protein_coding	Transcription factor && O94490.1 RecName: Full=Uncharacterized transcriptional regulatory protein C417.09c && PF04082:Fungal specific transcription factor domain	Fungal_trans
BOTSDO03132	124.121	139.402	1.02837	0.854135	131.761	0.941251	7.14057	2.25489e-10	1.99641e-09	GTA08_BOTSDO03132	WWBZ02000016.1	4466796	4467614	-	819	protein_coding	putative phytanoyl- dioxygenase family protein && Q4WAZ3.2 RecName: Full=Dioxygenase af480; AltName: Full=Fumagillin bioynthesis cluster C-6 hydroxylase; Short=Fma-C6H && PF05721:Phytanoyl-CoA dioxygenase (PhyH)	PhyH
BOTSDO01478	1704.74	927.641	4534.07	4035.79	1316.19	4284.93	-1.7032	2.27268e-10	2.00934e-09	GTA08_BOTSDO01478	WWBZ02000001.1	5011740	5012294	+	471	protein_coding	H/ACA ribonucleoprotein complex subunit Nop10 && Q6BQP3.1 RecName: Full=H/ACA ribonucleoprotein complex subunit 3; AltName: Full=Nucleolar protein 10; AltName: Full=Nucleolar protein family A member 3; AltName: Full=snoRNP protein NOP10 && PF04135:Nucleolar RNA-binding protein, Nop10p family	-
BOTSDO01627	662.342	694.962	212.872	239.158	678.652	226.015	1.58529	2.2842e-10	2.01759e-09	GTA08_BOTSDO01627	WWBZ02000001.1	5563096	5565416	+	1935	protein_coding	putative polyamine oxidase 4 && Q8CIG3.1 RecName: Full=Lysine-specific histone demethylase 1B; AltName: Full=Flavin-containing amine oxidase domain-containing protein 1; AltName: Full=Lysine-specific histone demethylase 2 && PF01593:Flavin containing amine oxidoreductase	Amino_oxidase
BOTSDO12965	1364.23	1448.35	220.071	482.586	1406.29	351.329	1.99829	2.29665e-10	2.02562e-09	GTA08_BOTSDO12965	WWBZ02000009.1	792827	793309	-	483	protein_coding	Integrase catalytic core && - && -	-
novel.428	48.3301	28.7005	240.638	219.513	38.5153	230.075	-2.58208	2.29689e-10	2.02562e-09	-	WWBZ02000051.1	3383816	3388032	+	3643	-	PF00172:Fungal Zn(2)-Cys(6) binuclear cluster domain	Zn_clus
BOTSDO03057	3267.78	2464.14	6788.25	7622.3	2865.96	7205.28	-1.33021	2.3102e-10	2.03417e-09	GTA08_BOTSDO03057	WWBZ02000016.1	4248596	4252916	+	3990	protein_coding	hypothetical protein && Q1DI97.1 RecName: Full=Eukaryotic translation initiation factor 3 subunit B; Short=eIF3b; AltName: Full=Eukaryotic translation initiation factor 3 90 kDa subunit homolog; Short=eIF3 p90; AltName: Full=Translation initiation factor eIF3 p90 subunit homolog && PF02133:Permease for cytosine/purines, uracil, thiamine, allantoin|PF08662:Eukaryotic translation initiation factor …	-
BOTSDO00886	87.873	118.902	6.1702	5.12481	103.387	5.64751	4.20202	2.36892e-10	2.0836e-09	GTA08_BOTSDO00886	WWBZ02000001.1	2999511	3001386	-	1602	protein_coding	Major facilitator superfamily && O94343.1 RecName: Full=Uncharacterized MFS-type transporter C1271.10c && PF07690:Major Facilitator Superfamily	MFS_1
BOTSDO07378	7482.38	7286.85	3412.12	2600.84	7384.62	3006.48	1.29672	2.37004e-10	2.0836e-09	GTA08_BOTSDO07378	WWBZ02000051.1	87677	88459	-	783	protein_coding	hypothetical protein && - && -	-
BOTSDO03955	107.644	119.927	360.957	642.31	113.786	501.633	-2.14126	2.43692e-10	2.13905e-09	GTA08_BOTSDO03955	WWBZ02000022.1	1918433	1920853	-	2421	protein_coding	hypothetical protein && - && PF10645:Carbohydrate binding	-
BOTSDO02965	161.467	133.252	488.474	514.189	147.359	501.332	-1.76747	2.44117e-10	2.14111e-09	GTA08_BOTSDO02965	WWBZ02000016.1	3954145	3955055	+	591	protein_coding	rRNA-processing protein fcf1 && O13610.1 RecName: Full=rRNA-processing protein fcf1 && PF04900:Fcf1	-
BOTSDO09572	772.184	926.616	243.723	310.905	849.4	277.314	1.61341	2.44726e-10	2.14478e-09	GTA08_BOTSDO09572	WWBZ02000073.1	101498	103898	+	2259	protein_coding	hypothetical protein && G3Y415.1 RecName: Full=Transcription factor yanR; AltName: Full=Yanuthone D synthesis protein R && PF00172:Fungal Zn(2)-Cys(6) binuclear cluster domain|PF04082:Fungal specific transcription factor domain	Fungal_trans
BOTSDO00846	24947.1	21490.5	10746.4	8743.78	23218.8	9745.11	1.25261	2.4544e-10	2.14936e-09	GTA08_BOTSDO00846	WWBZ02000001.1	2870423	2871328	+	906	protein_coding	hypothetical protein && - && -	-
BOTSDO01929	3037.11	3478.91	1438.69	1224.83	3258.01	1331.76	1.29109	2.48306e-10	2.17277e-09	GTA08_BOTSDO01929	WWBZ02000016.1	540232	541154	-	705	protein_coding	Peroxisomal biogenesis factor 11 && - && PF05648:Peroxisomal biogenesis factor 11 (PEX11)	-
BOTSDO04999	224.076	136.327	649.928	661.101	180.202	655.514	-1.86469	2.52831e-10	2.21065e-09	GTA08_BOTSDO04999	WWBZ02000033.1	572372	573290	+	783	protein_coding	Nucleolar Nop52 && Q9Y7M6.1 RecName: Full=Ribosomal RNA-processing protein 1 homolog && PF05997:Nucleolar protein,Nop52	-
BOTSDO09155	140.597	116.852	475.106	436.463	128.724	455.784	-1.82463	2.56473e-10	2.24075e-09	GTA08_BOTSDO09155	WWBZ02000062.1	2291930	2294257	+	2328	protein_coding	Armadillo-like helical && - && PF08167:rRNA processing/ribosome biogenesis	-
BOTSDO00871	556.895	462.283	160.425	134.953	509.589	147.689	1.78831	2.58066e-10	2.25292e-09	GTA08_BOTSDO00871	WWBZ02000001.1	2950820	2952348	+	1368	protein_coding	putative oxalate protein && O34714.1 RecName: Full=Oxalate decarboxylase OxdC && PF00190:Cupin	-
BOTSDO02151	1095.12	1046.54	421.63	381.799	1070.83	401.714	1.41507	2.616e-10	2.282e-09	GTA08_BOTSDO02151	WWBZ02000016.1	1317155	1319198	-	1794	protein_coding	Squalene/phytoene synthase && Q0V6M5.1 RecName: Full=Bifunctional lycopene cyclase/phytoene synthase; Includes: RecName: Full=Lycopene beta-cyclase; AltName: Full=Lycopene cyclase; Includes: RecName: Full=Phytoene synthase && PF00494:Squalene/phytoene synthase	-
BOTSDO09304	287.784	160.928	883.367	777.263	224.356	830.315	-1.88913	2.65805e-10	2.31689e-09	GTA08_BOTSDO09304	WWBZ02000062.1	2919666	2920308	-	534	protein_coding	gpi ethanolamine phosphate transferase && - && PF10338:Protein of unknown function (DUF2423)	-
BOTSDO02178	53.8222	37.9256	295.141	214.388	45.8739	254.765	-2.4746	2.67111e-10	2.32647e-09	GTA08_BOTSDO02178	WWBZ02000016.1	1393886	1395645	-	1392	protein_coding	putative glycoside hydrolase family 7 protein && Q4WM08.1 RecName: Full=Probable 1,4-beta-D-glucan cellobiohydrolase B; AltName: Full=Beta-glucancellobiohydrolase B; AltName: Full=Exocellobiohydrolase B; AltName: Full=Exoglucanase B; Flags: Precursor >B0Y8K2.1 RecName: Full=Probable 1,4-beta-D-glucan cellobiohydrolase B; AltName: Full=Beta-glucancellobiohydrolase B; AltName: Full=Exocellobiohydro…	-
BOTSDO06543	616.209	525.834	1376.98	1741.58	571.022	1559.28	-1.44993	2.73698e-10	2.38199e-09	GTA08_BOTSDO06543	WWBZ02000040.1	1571998	1574406	-	2139	protein_coding	Six-bladed beta-propeller TolB-like protein && O74965.1 RecName: Full=Eukaryotic translation initiation factor 2A; Short=eIF-2A && PF08662:Eukaryotic translation initiation factor eIF2A	-
BOTSDO10506	109.841	114.802	10.2837	5.97895	112.322	8.13131	3.8063	2.78573e-10	2.42255e-09	GTA08_BOTSDO10506	WWBZ02000073.1	3442515	3443498	-	984	protein_coding	hypothetical protein && Q58424.1 RecName: Full=D-3-phosphoglycerate dehydrogenase; Short=PGDH && PF02826:D-isomer specific 2-hydroxyacid dehydrogenase, NAD binding domain|PF00389:D-isomer specific 2-hydroxyacid dehydrogenase, catalytic domain	2-Hacid_dh_C
BOTSDO11197	143.892	76.8763	1.02837	1.70827	110.384	1.36832	6.30583	2.92785e-10	2.54418e-09	GTA08_BOTSDO11197	WWBZ02000082.1	2202927	2204827	-	1725	protein_coding	Phosphate permease && Q7RVX9.2 RecName: Full=Repressible high-affinity phosphate permease && PF00083:Sugar (and other) transporter	Sugar_tr
BOTSDO02610	235.06	156.828	641.701	697.829	195.944	669.765	-1.77478	2.93411e-10	2.54765e-09	GTA08_BOTSDO02610	WWBZ02000016.1	2735115	2737707	+	2529	protein_coding	Nop14-like protein && Q6C2F4.1 RecName: Full=Probable nucleolar complex protein 14 && PF04147:Nop14-like family	-
BOTSDO05823	952.323	938.916	367.127	324.571	945.62	345.849	1.45195	2.98382e-10	2.58682e-09	GTA08_BOTSDO05823	WWBZ02000033.1	3377003	3378361	-	1359	protein_coding	hypothetical protein && - && -	-
BOTSDO03896	258.127	342.356	61.702	70.0391	300.241	65.8706	2.18698	3.0502e-10	2.64233e-09	GTA08_BOTSDO03896	WWBZ02000022.1	1727096	1728980	-	1830	protein_coding	Sulfatase && P51691.3 RecName: Full=Arylsulfatase; Short=AS; AltName: Full=Aryl-sulfate sulphohydrolase && PF00884:Sulfatase	Sulfatase
BOTSDO11569	427.282	418.207	123.404	118.725	422.745	121.064	1.80445	3.11544e-10	2.69677e-09	GTA08_BOTSDO11569	WWBZ02000002.1	139712	141052	+	1341	protein_coding	putative secreted protein && - && -	-
BOTSDO09869	1755.26	1240.27	486.418	548.355	1497.77	517.386	1.53278	3.16914e-10	2.74115e-09	GTA08_BOTSDO09869	WWBZ02000073.1	1019854	1021439	+	1536	protein_coding	putative phospholipase A2 && Q9URV1.1 RecName: Full=Putative phospholipase A2; AltName: Full=1-alkyl-2-acetylglycerophosphocholine esterase; AltName: Full=2-acetyl-1-alkylglycerophosphocholine esterase && PF03403:Platelet-activating factor acetylhydrolase, isoform II	PAF-AH_p_II
BOTSDO07349	1470.77	1252.57	487.446	246.845	1361.67	367.146	1.89341	3.19675e-10	2.76291e-09	GTA08_BOTSDO07349	WWBZ02000040.1	4183244	4184573	+	1278	protein_coding	putative eukaryotic aspartyl protease protein && - && PF00026:Eukaryotic aspartyl protease	Asp
BOTSDO09718	272.406	281.88	66.8438	57.2271	277.143	62.0355	2.16205	3.25677e-10	2.81262e-09	GTA08_BOTSDO09718	WWBZ02000073.1	538788	539604	-	747	protein_coding	Peptidase C12 ubiquitin carboxyl-terminal hydrolase 1 && Q9JKB1.2 RecName: Full=Ubiquitin carboxyl-terminal hydrolase isozyme L3; Short=UCH-L3; AltName: Full=Ubiquitin thioesterase L3 && PF01088:Ubiquitin carboxyl-terminal hydrolase, family 1	-
BOTSDO02923	121.924	62.5261	445.283	404.86	92.2249	425.072	-2.20712	3.30932e-10	2.85581e-09	GTA08_BOTSDO02923	WWBZ02000016.1	3824566	3825105	+	540	protein_coding	RNA polymerase I subunit RPA14 && - && -	-
novel.115	351.492	276.755	58.6169	79.4346	314.123	69.0258	2.18141	3.31357e-10	2.85729e-09	-	WWBZ02000007.1	1246934	1249926	+	2939	-	-	-
BOTSDO01326	124.121	112.752	436.028	405.714	118.436	420.871	-1.82947	3.42474e-10	2.95089e-09	GTA08_BOTSDO01326	WWBZ02000001.1	4329636	4330487	-	852	protein_coding	hypothetical protein && Q06511.1 RecName: Full=Ribosomal RNA-processing protein 15 && PF07890:Rrp15p	-
BOTSDO10710	210.895	295.205	803.155	778.971	253.05	791.063	-1.64328	3.43373e-10	2.95637e-09	GTA08_BOTSDO10710	WWBZ02000082.1	671533	673763	+	2115	protein_coding	putative m protein repeat protein && Q6C452.1 RecName: Full=Spindle assembly checkpoint component MAD1; AltName: Full=Mitotic arrest deficient protein 1 && PF05557:Mitotic checkpoint protein	-
BOTSDO02365	307.555	263.429	69.9289	56.3729	285.492	63.1509	2.17967	3.45358e-10	2.97119e-09	GTA08_BOTSDO02365	WWBZ02000016.1	1979433	1980503	+	870	protein_coding	hypothetical protein && Q10082.1 RecName: Full=Uncharacterized protein C11D3.03c && PF09347:Domain of unknown function (DUF1989)	-
BOTSDO12229	823.809	815.914	268.404	310.051	819.861	289.227	1.50207	3.4575e-10	2.97229e-09	GTA08_BOTSDO12229	WWBZ02000007.1	678037	680073	+	2037	protein_coding	hypothetical protein && - && -	-
BOTSDO06631	9212.38	8942.25	4296.52	3489.14	9077.32	3892.83	1.22162	3.46725e-10	2.9784e-09	GTA08_BOTSDO06631	WWBZ02000040.1	1903406	1906097	+	2391	protein_coding	CP2 transcription factor && - && PF04516:CP2 transcription factor	CP2
BOTSDO09744	678.819	295.205	1983.72	1875.68	487.012	1929.7	-1.98718	3.64063e-10	3.12256e-09	GTA08_BOTSDO09744	WWBZ02000073.1	618938	620008	+	1071	protein_coding	hypothetical protein && - && PF05022:SRP40, C-terminal domain	-
BOTSDO01996	1695.95	1426.82	637.587	566.292	1561.39	601.94	1.37553	3.68762e-10	3.15936e-09	GTA08_BOTSDO01996	WWBZ02000016.1	778677	779021	-	345	protein_coding	hypothetical protein && - && -	-
BOTSDO07847	3938.91	4784.78	1415.03	1907.28	4361.84	1661.16	1.39233	3.68915e-10	3.15936e-09	GTA08_BOTSDO07847	WWBZ02000051.1	1627984	1632555	-	4233	protein_coding	EPS15-like protein && P34216.2 RecName: Full=EH domain-containing and endocytosis protein 1; AltName: Full=Bud site selection protein 15 && PF12763:Cytoskeletal-regulatory complex EF hand	-
BOTSDO00877	20176.7	25531.1	8920.05	10214.6	22853.9	9567.33	1.25622	3.70223e-10	3.16815e-09	GTA08_BOTSDO00877	WWBZ02000001.1	2975023	2977431	-	2301	protein_coding	Methionine synthase vitamin-B12 independent && Q9UT19.1 RecName: Full=Probable 5-methyltetrahydropteroyltriglutamate--homocysteine methyltransferase; AltName: Full=Cobalamin-independent methionine synthase; AltName: Full=Methionine synthase, vitamin-B12 independent isozyme && PF08267:Cobalamin-independent synthase, N-terminal domain|PF01717:Cobalamin-independent synthase, Catalytic domain	-
BOTSDO02004	3389.7	3712.61	1263.86	1606.63	3551.16	1435.25	1.30653	3.95404e-10	3.37593e-09	GTA08_BOTSDO02004	WWBZ02000016.1	803025	805632	+	2334	protein_coding	Tetrapeptide transporter OPT1/isp4 && O14031.1 RecName: Full=Glutathione transporter 1 && PF03169:OPT oligopeptide transporter protein	OPT
BOTSDO05110	2383.55	2424.17	1034.54	698.683	2403.86	866.61	1.47295	3.9942e-10	3.40764e-09	GTA08_BOTSDO05110	WWBZ02000033.1	938548	938966	+	240	protein_coding	Proteinase inhibitor I13 potato inhibitor I && - && PF11720:Peptidase inhibitor I78 family	-
BOTSDO03087	820.514	770.813	2042.34	1832.12	795.663	1937.23	-1.28369	4.13269e-10	3.51969e-09	GTA08_BOTSDO03087	WWBZ02000016.1	4331030	4333780	-	2637	protein_coding	putative trehalose phosphate synthase protein && O14081.1 RecName: Full=Putative alpha,alpha-trehalose-phosphate synthase [UDP-forming] 106 kDa subunit; AltName: Full=Trehalose-6-phosphate synthase; AltName: Full=UDP-glucose-glucosephosphate glucosyltransferase && PF02358:Trehalose-phosphatase|PF00982:Glycosyltransferase family 20	-
BOTSDO04527	1665.19	1974.18	703.403	749.077	1819.69	726.24	1.32504	4.20863e-10	3.57972e-09	GTA08_BOTSDO04527	WWBZ02000022.1	3723730	3727261	-	3276	protein_coding	Hamartin && - && PF04388:Hamartin protein	-
BOTSDO13703	14412.3	12226.4	5810.27	3674.49	13319.3	4742.38	1.49004	4.2831e-10	3.64031e-09	GTA08_BOTSDO13703	WWBZ02000013.1	411167	411958	-	663	protein_coding	hypothetical protein && - && -	-
BOTSDO07548	510.762	444.858	147.056	138.37	477.81	142.713	1.74378	4.32763e-10	3.67539e-09	GTA08_BOTSDO07548	WWBZ02000051.1	684569	685475	-	819	protein_coding	hypothetical protein && - && -	-
BOTSDO04080	927.06	850.764	324.964	327.988	888.912	326.476	1.44489	4.46838e-10	3.7892e-09	GTA08_BOTSDO04080	WWBZ02000022.1	2266654	2267168	+	249	protein_coding	hypothetical protein && - && -	-
BOTSDO12236	17536.1	20825.3	8871.72	7849.5	19180.7	8360.61	1.19804	4.48564e-10	3.80097e-09	GTA08_BOTSDO12236	WWBZ02000007.1	703180	705026	+	1602	protein_coding	putative autophagic serine protease alp2 protein && C5P4Z8.1 RecName: Full=Subtilisin-like protease CPC735_031240; Flags: Precursor && PF05922:Peptidase inhibitor I9|PF00082:Subtilase family	Peptidase_S8
BOTSDO04386	201.009	226.529	630.389	652.559	213.769	641.474	-1.585	4.50145e-10	3.8115e-09	GTA08_BOTSDO04386	WWBZ02000022.1	3258555	3259649	+	1095	protein_coding	Urease accessory protein UreD && Q7Y0S0.1 RecName: Full=Urease accessory protein D; Short=AtURED && PF01774:UreD urease accessory protein	-
BOTSDO00441	275.701	302.38	63.7587	70.8932	289.041	67.326	2.10055	4.50999e-10	3.81586e-09	GTA08_BOTSDO00441	WWBZ02000001.1	1547726	1548609	-	699	protein_coding	glycoside hydrolase family 61 protein && O14405.1 RecName: Full=Endoglucanase-4; AltName: Full=Cellulase IV; AltName: Full=Cellulase-61A; Short=Cel61A; AltName: Full=Endo-1,4-beta-glucanase IV; Short=EGIV; AltName: Full=Endoglucanase IV; AltName: Full=Endoglucanase-61A; Flags: Precursor && PF03443:Glycosyl hydrolase family 61	-
BOTSDO05827	1225.83	1163.39	2616.17	3174.82	1194.61	2895.49	-1.27754	4.59455e-10	3.88322e-09	GTA08_BOTSDO05827	WWBZ02000033.1	3388630	3390193	-	1437	protein_coding	Translation initiation factor 3 complex subunit L && Q0CPA8.1 RecName: Full=Eukaryotic translation initiation factor 3 subunit L; Short=eIF3l && PF10255:RNA polymerase I-associated factor PAF67	-
BOTSDO07972	2074.9	1641.05	742.481	486.857	1857.98	614.669	1.59707	4.59651e-10	3.88322e-09	GTA08_BOTSDO07972	WWBZ02000051.1	2028541	2030195	-	1497	protein_coding	putative ferric reductase protein && - && PF08022:FAD-binding domain|PF01794:Ferric reductase like transmembrane component|PF08030:Ferric reductase NAD binding domain	Ferric_reduct
BOTSDO07737	3651.12	5095.36	1794.5	1316.22	4373.24	1555.36	1.49197	4.72294e-10	3.98704e-09	GTA08_BOTSDO07737	WWBZ02000051.1	1301795	1302627	+	768	protein_coding	hypothetical protein && - && PF12311:Protein of unknown function (DUF3632)	-
BOTSDO11426	150.482	114.802	15.4255	11.9579	132.642	13.6917	3.28277	4.7947e-10	4.04458e-09	GTA08_BOTSDO11426	WWBZ02000082.1	2928949	2930829	+	1776	protein_coding	hypothetical protein && - && -	-
BOTSDO11677	630.488	753.388	220.071	240.866	691.938	230.468	1.58554	4.91086e-10	4.13947e-09	GTA08_BOTSDO11677	WWBZ02000002.1	515288	516689	+	1212	protein_coding	putative beta-lactamase family protein && Q9Y7D1.1 RecName: Full=Acyltransferase LovD; AltName: Full=Lovastatin hydrolase; AltName: Full=Simvastatin synthase LovD; Short=SV synthase && PF00144:Beta-lactamase	Beta-lactamase
BOTSDO12987	557.993	606.81	168.652	201.576	582.402	185.114	1.65202	4.95056e-10	4.16669e-09	GTA08_BOTSDO12987	WWBZ02000009.1	848916	850365	-	1152	protein_coding	Cupredoxin && - && -	-
BOTSDO08931	1611.37	1438.1	630.389	591.916	1524.73	611.152	1.31915	5.07241e-10	4.26606e-09	GTA08_BOTSDO08931	WWBZ02000062.1	1549736	1550809	+	1074	protein_coding	hypothetical protein && - && -	-
BOTSDO00236	740.33	665.236	1695.78	1735.6	702.783	1715.69	-1.28787	5.08675e-10	4.27492e-09	GTA08_BOTSDO00236	WWBZ02000001.1	847111	850370	-	2886	protein_coding	Importin-beta && P33307.2 RecName: Full=Importin alpha re-exporter; AltName: Full=Chromosome segregation protein CSE1 && PF03810:Importin-beta N-terminal domain|PF08506:Cse1|PF03378:CAS/CSE protein, C-terminus	-
BOTSDO09043	784.266	589.385	2797.16	1666.42	686.826	2231.79	-1.70008	5.44405e-10	4.56838e-09	GTA08_BOTSDO09043	WWBZ02000062.1	1962300	1964193	+	1524	protein_coding	putative mfs sp sugar:h+ symporter && P32465.1 RecName: Full=Low-affinity glucose transporter HXT1 && PF00083:Sugar (and other) transporter	Sugar_tr
BOTSDO01979	194.419	195.778	634.502	559.459	195.099	596.981	-1.61302	5.68719e-10	4.76885e-09	GTA08_BOTSDO01979	WWBZ02000016.1	718535	719771	+	978	protein_coding	hypothetical protein && - && PF04199:Putative cyclase	-
BOTSDO09347	243690	239150	112995	77284.7	241420	95139.8	1.34344	5.70335e-10	4.77884e-09	GTA08_BOTSDO09347	WWBZ02000062.1	3075666	3076668	-	936	protein_coding	hypothetical protein && - && -	-
BOTSDO02671	120.825	112.752	383.581	448.421	116.789	416.001	-1.83364	5.71618e-10	4.78348e-09	GTA08_BOTSDO02671	WWBZ02000016.1	2930732	2932147	-	1416	protein_coding	hypothetical protein && - && PF15458:Nineteen complex-related protein 2	-
BOTSDO03719	1628.94	1411.45	469.964	632.914	1520.2	551.439	1.46165	5.71739e-10	4.78348e-09	GTA08_BOTSDO03719	WWBZ02000022.1	1147689	1149039	+	954	protein_coding	S-adenosyl-L-methionine-dependent methyltransferase-17 && Q4WRY5.1 RecName: Full=Secondary metabolism regulator laeA; AltName: Full=Methyltransferase laeA; AltName: Full=Velvet complex subunit laeA && PF13489:Methyltransferase domain	-
BOTSDO02341	319.638	234.729	954.324	769.576	277.183	861.95	-1.63712	5.77841e-10	4.83094e-09	GTA08_BOTSDO02341	WWBZ02000016.1	1911771	1912528	+	399	protein_coding	Prefoldin beta-like protein && Q9UTC9.1 RecName: Full=Probable prefoldin subunit 2 && PF01920:Prefoldin subunit	-
BOTSDO05674	622.8	423.332	1503.47	1483.63	523.066	1493.55	-1.51432	5.79849e-10	4.84413e-09	GTA08_BOTSDO05674	WWBZ02000033.1	2849784	2851685	-	1212	protein_coding	Prephenate dehydrogenase && O60078.1 RecName: Full=Probable prephenate dehydrogenase [NADP(+)]; Short=PRDH && PF02153:Prephenate dehydrogenase	-
BOTSDO10803	310.851	279.83	844.289	796.054	295.34	820.172	-1.47371	6.12736e-10	5.1075e-09	GTA08_BOTSDO10803	WWBZ02000082.1	962732	963797	+	1014	protein_coding	putative tho complex subunit 7 mft1p protein && - && PF05615:Tho complex subunit 7	-
BOTSDO02498	97.7587	78.9263	366.099	328.842	88.3425	347.47	-1.97646	6.40643e-10	5.33616e-09	GTA08_BOTSDO02498	WWBZ02000016.1	2407170	2407646	-	417	protein_coding	hypothetical protein && - && -	-
BOTSDO13920	701.885	585.285	1653.61	1584.42	643.585	1619.02	-1.33117	6.4179e-10	5.34176e-09	GTA08_BOTSDO13920	WWBZ02000014.1	418257	419739	-	1314	protein_coding	Zinc finger C2H2-type protein && - && -	-
BOTSDO05331	386.641	313.655	990.317	943.82	350.148	967.068	-1.46609	6.43241e-10	5.34989e-09	GTA08_BOTSDO05331	WWBZ02000033.1	1718583	1718881	+	225	protein_coding	RNA polymerase Rbp10 && Q9FLM8.1 RecName: Full=DNA-directed RNA polymerases II, IV and V subunit 12; AltName: Full=DNA-directed RNA Polymerase II subunit K && PF03604:DNA directed RNA polymerase, 7 kDa subunit	DNA_RNApol_7kD
BOTSDO11546	512.958	410.007	1295.74	1180.42	461.483	1238.08	-1.42405	6.45294e-10	5.363e-09	GTA08_BOTSDO11546	WWBZ02000002.1	75978	76350	+	312	protein_coding	Ribosomal protein L27/L41 mitochondrial && - && PF09809:Mitochondrial ribosomal protein L27	-
BOTSDO04043	980.882	841.539	2064.96	2519.7	911.211	2292.33	-1.3314	6.58958e-10	5.47251e-09	GTA08_BOTSDO04043	WWBZ02000022.1	2159773	2163515	+	3357	protein_coding	HEAT domain-containing protein && O74476.1 RecName: Full=Importin subunit beta-3; AltName: Full=Importin beta sal3 && PF13513:HEAT-like repeat|PF12460:RNAPII transcription regulator C-terminal	-
BOTSDO11651	68806.7	65632.9	32922.1	27505.7	67219.8	30213.9	1.15369	6.83977e-10	5.6761e-09	GTA08_BOTSDO11651	WWBZ02000002.1	421869	423158	+	1290	protein_coding	hypothetical protein && - && -	-
BOTSDO03593	225.174	241.904	914.218	615.832	233.539	765.025	-1.71072	6.90735e-10	5.72796e-09	GTA08_BOTSDO03593	WWBZ02000022.1	662260	662685	+	369	protein_coding	peptidyl-prolyl cis-trans isomerase pin4 && Q4WJM6.1 RecName: Full=Peptidyl-prolyl cis-trans isomerase pin4; Short=PPIase pin4; AltName: Full=Parvulin-14; Short=Par14 && PF13616:PPIC-type PPIASE domain	-
novel.30	132.908	183.478	598.51	497.107	158.193	547.808	-1.79018	6.97952e-10	5.78355e-09	-	WWBZ02000001.1	5241624	5243950	+	2067	-	PF00172:Fungal Zn(2)-Cys(6) binuclear cluster domain|PF00132:Bacterial transferase hexapeptide (six repeats)|PF12464:Maltose acetyltransferase	Zn_clus
BOTSDO05572	172.451	177.328	503.9	608.144	174.889	556.022	-1.66923	7.06425e-10	5.84945e-09	GTA08_BOTSDO05572	WWBZ02000033.1	2546667	2549072	+	2406	protein_coding	SWAP/Surp && - && PF01805:Surp module	-
BOTSDO13024	2.19682	1.02502	106.95	103.35	1.61092	105.15	-6.04362	7.19592e-10	5.95409e-09	GTA08_BOTSDO13024	WWBZ02000009.1	955954	956286	+	333	protein_coding	hypothetical protein && - && -	-
novel.347	232.863	276.755	669.467	989.943	254.809	829.705	-1.70354	7.2643e-10	6.00626e-09	-	WWBZ02000033.1	243948	244534	-	587	-	-	-
BOTSDO05207	7794.33	6451.46	2996.66	3201.3	7122.9	3098.98	1.20056	7.30456e-10	6.03511e-09	GTA08_BOTSDO05207	WWBZ02000033.1	1229276	1230957	-	1629	protein_coding	Glucose-methanol-choline oxidoreductase && Q7X2H8.1 RecName: Full=Choline oxidase && PF05199:GMC oxidoreductase|PF00732:GMC oxidoreductase	-
BOTSDO09889	7561.47	8297.52	3126.24	3769.3	7929.49	3447.77	1.2014	7.5342e-10	6.21571e-09	GTA08_BOTSDO09889	WWBZ02000073.1	1079422	1080786	+	1365	protein_coding	hypothetical protein && - && -	-
BOTSDO02023	1209.35	1200.3	501.843	374.111	1204.82	437.977	1.4614	7.54805e-10	6.22258e-09	GTA08_BOTSDO02023	WWBZ02000016.1	848919	850592	-	1626	protein_coding	Cytochrome P450 && Q9ZW95.1 RecName: Full=Cytokinin hydroxylase; AltName: Full=Cytochrome P450 35A2 && PF00067:Cytochrome P450	p450
BOTSDO02395	872.139	807.714	2245.95	1879.1	839.926	2062.53	-1.29593	7.74035e-10	6.37644e-09	GTA08_BOTSDO02395	WWBZ02000016.1	2068640	2069484	+	681	protein_coding	DeoxyUTP pyrophosphatase && Q10FF9.1 RecName: Full=Deoxyuridine 5'-triphosphate nucleotidohydrolase; Short=dUTPase; AltName: Full=dUTP pyrophosphatase && PF00692:dUTPase	-
BOTSDO05622	2215.5	2206.86	551.205	922.466	2211.18	736.835	1.58407	7.83335e-10	6.44833e-09	GTA08_BOTSDO05622	WWBZ02000033.1	2707912	2709622	-	1554	protein_coding	Hexokinase && Q4U3Y2.1 RecName: Full=Hexokinase-1; AltName: Full=Hexokinase I && PF00349:Hexokinase|PF03727:Hexokinase	-
BOTSDO03179	440.463	312.63	1061.27	1106.96	376.547	1084.12	-1.52648	8.07136e-10	6.63455e-09	GTA08_BOTSDO03179	WWBZ02000016.1	4602607	4603729	+	1056	protein_coding	hypothetical protein && Q09704.1 RecName: Full=Exosome complex component rrp4; AltName: Full=Ribosomal RNA-processing protein 4 && PF14382:Exosome complex exonuclease RRP4 N-terminal region	-
BOTSDO00078	499.777	600.66	183.049	162.286	550.219	172.668	1.67344	8.2222e-10	6.75361e-09	GTA08_BOTSDO00078	WWBZ02000001.1	304773	305745	+	762	protein_coding	lactam utilization protein lamB && P38096.2 RecName: Full=Lactam utilization protein lamB && PF03746:LamB/YcsF family	-
BOTSDO05113	614.012	936.866	244.751	227.2	775.439	235.976	1.71728	8.38488e-10	6.88044e-09	GTA08_BOTSDO05113	WWBZ02000033.1	954416	955294	+	789	protein_coding	pyridoxamine phosphate oxidase && B8NM62.1 RecName: Full=Pyridoxamine 5'-phosphate oxidase family protein ustO; AltName: Full=Ustiloxin B biosynthesis protein O && -	-
BOTSDO07744	72.4952	68.6762	400.035	252.824	70.5857	326.429	-2.20807	8.38884e-10	6.88044e-09	GTA08_BOTSDO07744	WWBZ02000051.1	1316983	1317999	-	894	protein_coding	hypothetical protein && - && -	-
BOTSDO04370	515.155	515.584	1310.14	1248.75	515.369	1279.44	-1.31172	8.6666e-10	7.10308e-09	GTA08_BOTSDO04370	WWBZ02000022.1	3214924	3218491	+	3273	protein_coding	Translation elongation factor EFG/EF2 && O74945.1 RecName: Full=Ribosome assembly protein 1; AltName: Full=EF-2 like GTPase; AltName: Full=Elongation factor-like 1 && PF00009:Elongation factor Tu GTP binding domain|PF00679:Elongation factor G C-terminus|PF03144:Elongation factor Tu domain 2|PF14492:Elongation Factor G, domain II	GTP_EFTU
BOTSDO03594	916.076	1061.92	329.077	391.194	988.997	360.136	1.4565	8.94368e-10	7.32484e-09	GTA08_BOTSDO03594	WWBZ02000022.1	664490	666604	+	2115	protein_coding	F-box domain cyclin-like protein && - && PF12937:F-box-like	-
BOTSDO06749	1203.86	1529.33	541.949	486.857	1366.59	514.403	1.4103	9.09378e-10	7.44235e-09	GTA08_BOTSDO06749	WWBZ02000040.1	2312087	2313849	+	1512	protein_coding	hypothetical protein && - && PF00498:FHA domain	FHA
BOTSDO04350	99.9555	105.577	376.382	364.716	102.766	370.549	-1.84987	9.39965e-10	7.68709e-09	GTA08_BOTSDO04350	WWBZ02000022.1	3137829	3138647	+	759	protein_coding	putative ribosomal protein l32 protein && - && PF06428:GDP/GTP exchange factor Sec2p	-
BOTSDO13051	153.778	92.2516	524.467	439.026	123.015	481.746	-1.97097	9.63675e-10	7.87526e-09	GTA08_BOTSDO13051	WWBZ02000010.1	61319	62221	-	903	protein_coding	hypothetical protein && - && -	-
BOTSDO07778	200212	203936	99161.3	77031.9	202074	88096.6	1.19774	9.75032e-10	7.96229e-09	GTA08_BOTSDO07778	WWBZ02000051.1	1425760	1426835	+	1020	protein_coding	hypothetical protein && - && PF00010:Helix-loop-helix DNA-binding domain	HLH
BOTSDO10589	125.219	113.777	597.481	361.299	119.498	479.39	-2.00326	9.77349e-10	7.97542e-09	GTA08_BOTSDO10589	WWBZ02000082.1	222260	223047	-	705	protein_coding	RTA-like protein && P40100.1 RecName: Full=Protoporphyrin uptake protein 1 && PF04479:RTA1 like protein	RTA1
BOTSDO04204	93.365	111.727	352.73	405.714	102.546	379.222	-1.8864	9.93267e-10	8.09944e-09	GTA08_BOTSDO04204	WWBZ02000022.1	2659248	2661710	+	2301	protein_coding	hypothetical protein && Q09922.1 RecName: Full=Uncharacterized transcriptional regulatory protein C1F7.11c && PF04082:Fungal specific transcription factor domain	Fungal_trans
BOTSDO11548	262.52	264.454	51.4183	65.7684	263.487	58.5934	2.165	1.0066e-09	8.20224e-09	GTA08_BOTSDO11548	WWBZ02000002.1	79182	80657	-	1158	protein_coding	1-aminocyclopropane-1-carboxylate synthase && Q3UX83.1 RecName: Full=Probable inactive 1-aminocyclopropane-1-carboxylate synthase-like protein 2; Short=ACC synthase-like protein 2 && PF00155:Aminotransferase class I and II	Aminotran_1_2
BOTSDO02432	151.581	123.002	485.389	441.588	137.291	463.489	-1.75589	1.03477e-09	8.42568e-09	GTA08_BOTSDO02432	WWBZ02000016.1	2186258	2187300	+	987	protein_coding	hypothetical protein && Q6DGZ0.1 RecName: Full=G patch domain-containing protein 11; AltName: Full=Coiled-coil domain-containing protein 75 && PF13821:Domain of unknown function (DUF4187)|PF01585:G-patch domain	G-patch
BOTSDO12115	361.378	344.406	104.893	75.1639	352.892	90.0287	1.97497	1.04442e-09	8.49812e-09	GTA08_BOTSDO12115	WWBZ02000007.1	308911	317167	-	6501	protein_coding	hypothetical protein && - && PF00651:BTB/POZ domain	BTB
BOTSDO06519	2549.41	2741.92	6084.85	5586.05	2645.67	5835.45	-1.14111	1.05889e-09	8.6096e-09	GTA08_BOTSDO06519	WWBZ02000040.1	1472981	1473580	-	600	protein_coding	putative eukaryotic translation initiation factor 1a protein && P47813.2 RecName: Full=Eukaryotic translation initiation factor 1A, X-chromosomal; Short=eIF-1A X isoform; AltName: Full=Eukaryotic translation initiation factor 4C; Short=eIF-4C >Q5RA42.3 RecName: Full=Eukaryotic translation initiation factor 1A, X-chromosomal; Short=eIF-1A X isoform; AltName: Full=Eukaryotic translation initiation …	-
BOTSDO07727	1412.56	1525.23	3180.74	3494.27	1468.89	3337.5	-1.18406	1.0803e-09	8.77099e-09	GTA08_BOTSDO07727	WWBZ02000051.1	1275678	1279221	-	3432	protein_coding	Aminoacyl-tRNA synthetase class I conserved site && P10857.2 RecName: Full=Leucine--tRNA ligase, cytoplasmic; AltName: Full=Leucyl-tRNA synthetase; Short=LeuRS && PF00133:tRNA synthetases class I (I, L, M and V)|PF08264:Anticodon-binding domain of tRNA	-
BOTSDO11998	144.99	116.852	417.517	486.857	130.921	452.187	-1.78975	1.11553e-09	9.03751e-09	GTA08_BOTSDO11998	WWBZ02000002.1	1675675	1678062	+	2337	protein_coding	ATP-dependent RNA helicase mak5 && Q0U6X2.1 RecName: Full=ATP-dependent RNA helicase MAK5 && PF00271:Helicase conserved C-terminal domain|PF00270:DEAD/DEAH box helicase	DEAD
BOTSDO03997	4160.78	4395.27	1292.66	1938.03	4278.03	1615.35	1.40451	1.16455e-09	9.42781e-09	GTA08_BOTSDO03997	WWBZ02000022.1	2029158	2031113	-	1890	protein_coding	hypothetical protein && - && -	-
BOTSDO03760	496.482	426.407	141.915	139.224	461.445	140.569	1.71485	1.18385e-09	9.57721e-09	GTA08_BOTSDO03760	WWBZ02000022.1	1263049	1265343	+	2169	protein_coding	putative regulator of chromosome condensation rcc1 && - && -	-
BOTSDO10631	35788.5	31695.6	16323.3	14576.7	33742	15450	1.12696	1.18833e-09	9.6065e-09	GTA08_BOTSDO10631	WWBZ02000082.1	379617	381140	+	1524	protein_coding	putative glycoside hydrolase subgroup catalytic core protein && - && PF11790:Glycosyl hydrolase catalytic core	-
BOTSDO00806	110.94	94.3016	344.503	415.11	102.621	379.806	-1.8895	1.19248e-09	9.63315e-09	GTA08_BOTSDO00806	WWBZ02000001.1	2736646	2737848	-	1074	protein_coding	putative rRNA processing protein && B2W2Y7.1 RecName: Full=rRNA biogenesis protein RRP36; AltName: Full=Ribosomal RNA-processing protein 36 && PF06102:Domain of unknown function (DUF947)	-
BOTSDO00328	2188.04	1968.03	5121.27	4392.82	2078.03	4757.04	-1.19481	1.20733e-09	9.74608e-09	GTA08_BOTSDO00328	WWBZ02000001.1	1156239	1156882	+	516	protein_coding	putative phosphotransmitter protein ypd1 protein && O94321.1 RecName: Full=Multistep phosphorelay regulator 1 && PF01627:Hpt domain	Hpt
BOTSDO11999	1457.59	1291.52	3079.96	3179.95	1374.56	3129.95	-1.18733	1.21403e-09	9.79315e-09	GTA08_BOTSDO11999	WWBZ02000002.1	1678402	1680331	+	1818	protein_coding	putative lysyl-tRNA synthetase protein && A0A120HYZ1.1 RecName: Full=Lysine--tRNA ligase cla4; AltName: Full=Cladosporin bioynthesis cluster protein 4; AltName: Full=Lysyl-tRNA synthetase; Short=LysRS && PF00152:tRNA synthetases class II (D, K and N)|PF01336:OB-fold nucleic acid binding domain	tRNA-synt_2
BOTSDO07430	887.517	990.167	356.843	357.029	938.842	356.936	1.39534	1.24502e-09	1.00288e-08	GTA08_BOTSDO07430	WWBZ02000051.1	264856	266357	-	1452	protein_coding	hypothetical protein && - && -	-
BOTSDO01638	340.508	277.78	831.949	884.03	309.144	857.989	-1.47344	1.25865e-09	1.01313e-08	GTA08_BOTSDO01638	WWBZ02000001.1	5594002	5596862	+	2748	protein_coding	hypothetical protein && P42935.1 RecName: Full=Elongator complex protein 2; AltName: Full=Gamma-toxin target 2 && -	-
BOTSDO03592	47.2317	74.8263	337.304	252.824	61.029	295.064	-2.26981	1.26884e-09	1.02061e-08	GTA08_BOTSDO03592	WWBZ02000022.1	661119	661950	-	780	protein_coding	alkbh6 protein && Q6IQE9.1 RecName: Full=Alpha-ketoglutarate-dependent dioxygenase alkB homolog 6; AltName: Full=Alkylated DNA repair protein alkB homolog 6 && PF13532:2OG-Fe(II) oxygenase superfamily	-
novel.533	87.873	70.7262	312.624	318.592	79.2996	315.608	-1.99409	1.3031e-09	1.04741e-08	-	WWBZ02000073.1	58800	60551	-	1703	-	-	-
BOTSDO00410	1600.39	1318.17	5630.31	3230.34	1459.28	4430.32	-1.60203	1.31829e-09	1.05887e-08	GTA08_BOTSDO00410	WWBZ02000001.1	1435668	1436774	-	1107	protein_coding	hypothetical protein && - && -	-
BOTSDO05537	32.9524	24.6004	193.333	166.556	28.7764	179.945	-2.6464	1.33904e-09	1.07477e-08	GTA08_BOTSDO05537	WWBZ02000033.1	2440394	2441284	-	723	protein_coding	Acyl-CoA N-acyltransferase && - && -	-
BOTSDO09726	195.517	196.803	542.978	641.456	196.16	592.217	-1.59463	1.37941e-09	1.10638e-08	GTA08_BOTSDO09726	WWBZ02000073.1	557086	559122	-	2037	protein_coding	DNA-binding SAP && - && PF02037:SAP domain	SAP
BOTSDO08340	24.1651	33.8256	170.709	191.326	28.9953	181.018	-2.63993	1.38907e-09	1.11333e-08	GTA08_BOTSDO08340	WWBZ02000051.1	3153286	3155272	+	1821	protein_coding	hypothetical protein && - && -	-
BOTSDO01967	21393.8	27702.1	11168.1	8384.19	24547.9	9776.13	1.32836	1.40205e-09	1.12294e-08	GTA08_BOTSDO01967	WWBZ02000016.1	672058	674249	+	1818	protein_coding	Phosphoenolpyruvate carboxykinase && Q96UL8.3 RecName: Full=Phosphoenolpyruvate carboxykinase [ATP] && PF01293:Phosphoenolpyruvate carboxykinase	-
BOTSDO00121	249.34	249.079	637.587	870.364	249.209	753.976	-1.59797	1.43411e-09	1.14779e-08	GTA08_BOTSDO00121	WWBZ02000001.1	459384	463172	+	3789	protein_coding	DNA-directed RNA polymerase subunit 2 domain 6 && P22276.2 RecName: Full=DNA-directed RNA polymerase III subunit RPC2; Short=RNA polymerase III subunit C2; AltName: Full=C128; AltName: Full=DNA-directed RNA polymerase III 130 kDa polypeptide && PF04566:RNA polymerase Rpb2, domain 4|PF04560:RNA polymerase Rpb2, domain 7|PF04563:RNA polymerase beta subunit|PF04565:RNA polymerase Rpb2, domain 3|PF04…	RNA_pol_Rpb2_6
BOTSDO01328	1642.13	1558.03	5709.49	3425.94	1600.08	4567.71	-1.51313	1.43908e-09	1.15096e-08	GTA08_BOTSDO01328	WWBZ02000001.1	4333000	4335987	-	1803	protein_coding	Alpha-methylacyl-CoA racemase && Q8J0F0.1 RecName: Full=Isopenicillin N epimerase component 2; Short=IPN epimerase component 2; AltName: Full=Isopenicillin N epimerase acyl-CoA racemase component && PF02515:CoA-transferase family III	CoA_transf_3
BOTSDO06541	124.121	149.653	444.254	463.796	136.887	454.025	-1.7291	1.4788e-09	1.18189e-08	GTA08_BOTSDO06541	WWBZ02000040.1	1561991	1568372	-	6216	protein_coding	hypothetical protein && P24686.2 RecName: Full=Negative regulator of mitosis; AltName: Full=Anaphase-promoting complex subunit 1 && PF12859:Anaphase-promoting complex subunit 1	-
BOTSDO02627	865.549	415.132	152.198	150.328	640.34	151.263	2.08133	1.59249e-09	1.27184e-08	GTA08_BOTSDO02627	WWBZ02000016.1	2787968	2790269	-	2052	protein_coding	fungal specific transcription factor domain-containing protein && O14130.1 RecName: Full=Uncharacterized transcriptional regulatory protein C3C7.04 && PF04082:Fungal specific transcription factor domain	Fungal_trans
BOTSDO00934	843.58	889.715	346.56	297.239	866.648	321.899	1.42997	1.60931e-09	1.28436e-08	GTA08_BOTSDO00934	WWBZ02000001.1	3135413	3138089	+	1248	protein_coding	tyrosine-protein phosphatase non-receptor type 6 protein && - && -	-
BOTSDO06711	76.8888	63.5511	273.546	309.197	70.22	291.371	-2.0546	1.66142e-09	1.32477e-08	GTA08_BOTSDO06711	WWBZ02000040.1	2180619	2181542	-	924	protein_coding	Nucleotide-binding alpha-beta plait && Q4HZ47.1 RecName: Full=Pre-rRNA-processing protein ESF2; AltName: Full=18S rRNA factor 2 && PF14259:RNA recognition motif (a.k.a. RRM, RBD, or RNP domain)	-
BOTSDO05475	584.355	714.437	1533.3	1735.6	649.396	1634.45	-1.3315	1.66229e-09	1.32477e-08	GTA08_BOTSDO05475	WWBZ02000033.1	2278242	2279500	+	1194	protein_coding	Lysine acetyltransferase && P41929.2 RecName: Full=Lysine acetyltransferase; Short=LAT; AltName: Full=Lysine N(6)-acetyltransferase && PF13508:Acetyltransferase (GNAT) domain	-
BOTSDO12369	112689	102692	49082.9	29603.5	107691	39343.2	1.45274	1.66606e-09	1.32683e-08	GTA08_BOTSDO12369	WWBZ02000007.1	1212079	1212542	+	405	protein_coding	hypothetical protein && - && -	-
BOTSDO13573	1579.52	1199.27	556.346	386.923	1389.39	471.635	1.56001	1.67004e-09	1.32906e-08	GTA08_BOTSDO13573	WWBZ02000012.1	690974	691327	+	354	protein_coding	hypothetical protein && - && -	-
BOTSDO13356	5511.83	4229.22	2164.71	1757.81	4870.53	1961.26	1.31252	1.75763e-09	1.39778e-08	GTA08_BOTSDO13356	WWBZ02000011.1	643755	645350	+	1596	protein_coding	Zinc finger DHHC-type palmitoyltransferase protein && - && -	-
BOTSDO08699	132.908	157.853	610.85	421.089	145.38	515.969	-1.82571	1.76205e-09	1.40031e-08	GTA08_BOTSDO08699	WWBZ02000062.1	523423	524427	+	948	protein_coding	putative tat pathway signal sequence protein && - && PF11807:Domain of unknown function (DUF3328)	-
BOTSDO05784	2.19682	3.07505	78.1559	105.059	2.63594	91.6073	-5.11427	1.78837e-09	1.42022e-08	GTA08_BOTSDO05784	WWBZ02000033.1	3230403	3232299	-	1713	protein_coding	glycosyltransferase family 1 protein && Q9M8Z7.1 RecName: Full=Sterol 3-beta-glucosyltransferase UGT80A2; AltName: Full=UDP-glucose:sterol glucosyltransferase 80A2 && -	-
BOTSDO11789	13925.7	14049.9	36412.4	27848.2	13987.8	32130.3	-1.19974	1.79678e-09	1.4259e-08	GTA08_BOTSDO11789	WWBZ02000002.1	920923	921451	+	447	protein_coding	putative ATP synthase subunit protein && P16000.2 RecName: Full=ATP synthase subunit 9, mitochondrial; AltName: Full=Lipid-binding protein; Flags: Precursor && PF00137:ATP synthase subunit C	-
BOTSDO07439	337.212	335.181	87.4112	95.6632	336.197	91.5372	1.87563	1.79883e-09	1.42651e-08	GTA08_BOTSDO07439	WWBZ02000051.1	291681	292930	-	1134	protein_coding	(S)-2-hydroxy-acid oxidase && A0A0D2YG00.2 RecName: Full=Oxidase FUB9; AltName: Full=Fusaric acid biosynthesis protein 9 && PF01070:FMN-dependent dehydrogenase	FMN_dh
BOTSDO04331	252.635	353.631	70.9573	71.7474	303.133	71.3523	2.08731	1.81369e-09	1.43712e-08	GTA08_BOTSDO04331	WWBZ02000022.1	3075975	3077486	+	1404	protein_coding	hypothetical protein && - && -	-
BOTSDO09602	7029.84	6155.23	15921.2	13525.2	6592.53	14723.2	-1.15918	1.81476e-09	1.43712e-08	GTA08_BOTSDO09602	WWBZ02000073.1	205315	206221	-	735	protein_coding	putative zinc knuckle domain containing protein && - && PF00098:Zinc knuckle	zf-CCHC
BOTSDO12909	1960.67	1899.36	775.389	871.218	1930.01	823.303	1.22865	1.82446e-09	1.44379e-08	GTA08_BOTSDO12909	WWBZ02000009.1	620837	626234	-	3822	protein_coding	AMP-dependent synthetase/ligase && O42633.1 RecName: Full=Fatty acid transporter protein && PF07690:Major Facilitator Superfamily|PF00501:AMP-binding enzyme	AMP-binding
BOTSDO00035	5997.33	6462.73	2955.53	2820.35	6230.03	2887.94	1.10928	1.86667e-09	1.47615e-08	GTA08_BOTSDO00035	WWBZ02000001.1	155891	157251	-	1041	protein_coding	methyltransferase domain-containing protein && M2SNN6.1 RecName: Full=Secondary metabolism regulator LAE1; AltName: Full=Methyltransferase LAE1; AltName: Full=Velvet complex subunit LAE1 && PF13489:Methyltransferase domain	-
BOTSDO07739	51.6254	45.1008	212.872	251.97	48.3631	232.421	-2.26648	1.87863e-09	1.48456e-08	GTA08_BOTSDO07739	WWBZ02000051.1	1305849	1308442	-	2487	protein_coding	Ribonuclease P/MRP subunit POP1 && Q9UTA4.1 RecName: Full=Ribonucleases P/MRP protein subunit pop1 && PF08170:POPLD (NUC188) domain|PF06978:Ribonucleases P/MRP protein subunit POP1	-
BOTSDO11740	2666.94	3871.49	1305	1217.14	3269.22	1261.07	1.37455	2.16973e-09	1.70741e-08	GTA08_BOTSDO11740	WWBZ02000002.1	753781	755386	+	1443	protein_coding	hypothetical protein && O05619.1 RecName: Full=Vanillin dehydrogenase [Pseudomonas sp. HR199] && PF00171:Aldehyde dehydrogenase family	Aldedh
BOTSDO01265	684.311	577.085	1454.11	1707.42	630.698	1580.76	-1.32617	2.2333e-09	1.75621e-08	GTA08_BOTSDO01265	WWBZ02000001.1	4133549	4137670	-	4122	protein_coding	AIR synthase-related protein && P38972.2 RecName: Full=Phosphoribosylformylglycinamidine synthase; Short=FGAM synthase; Short=FGAMS; AltName: Full=Formylglycinamide ribonucleotide amidotransferase; Short=FGAR amidotransferase; Short=FGAR-AT; AltName: Full=Formylglycinamide ribotide amidotransferase && PF02769:AIR synthase related protein, C-terminal domain|PF13507:CobB/CobQ-like glutamine amidotr…	-
BOTSDO08091	40.6412	43.0507	223.156	199.014	41.846	211.085	-2.33368	2.23586e-09	1.75699e-08	GTA08_BOTSDO08091	WWBZ02000051.1	2378558	2379730	-	1125	protein_coding	hypothetical protein && - && -	-
BOTSDO13586	2018.88	4353.25	993.402	793.492	3186.06	893.447	1.8348	2.26345e-09	1.77619e-08	GTA08_BOTSDO13586	WWBZ02000012.1	721367	722037	+	321	protein_coding	putative stress responsive a b barrel domain protein && - && PF07876:Stress responsive A/B Barrel Domain	-
BOTSDO08069	60.4127	33.8256	211.844	302.364	47.1191	257.104	-2.45269	2.28176e-09	1.78897e-08	GTA08_BOTSDO08069	WWBZ02000051.1	2304269	2308215	-	3747	protein_coding	Helicase && Q04217.1 RecName: Full=Probable ATP-dependent RNA helicase DHR1; AltName: Full=DEAH box RNA helicase DHR1; AltName: Full=Extracellular mutant protein 16 && PF04408:Helicase associated domain (HA2)|PF07717:Oligonucleotide/oligosaccharide-binding (OB)-fold|PF00271:Helicase conserved C-terminal domain|PF00270:DEAD/DEAH box helicase	HA2
BOTSDO07398	2133.12	2536.92	5962.47	4936.9	2335.02	5449.69	-1.22253	2.28291e-09	1.78897e-08	GTA08_BOTSDO07398	WWBZ02000051.1	162026	164605	-	2394	protein_coding	putative endothelin-converting enzyme protein && Q9JLI3.1 RecName: Full=Membrane metallo-endopeptidase-like 1; AltName: Full=NEP2(m); AltName: Full=Neprilysin II; Short=NEPII; AltName: Full=Neprilysin-2; Short=NEP2; Short=NL2; AltName: Full=Neprilysin-like 1; Short=NL-1; AltName: Full=Neprilysin-like peptidase; Short=NEPLP; AltName: Full=Soluble secreted endopeptidase; Contains: RecName: Full=Mem…	-
BOTSDO02566	503.073	318.78	1272.09	1165.89	410.927	1218.99	-1.56945	2.30278e-09	1.80328e-08	GTA08_BOTSDO02566	WWBZ02000016.1	2605668	2607540	-	1755	protein_coding	putative nucleolar protein 12 protein && Q7S2L7.1 RecName: Full=Nucleolar protein 12 && PF00076:RNA recognition motif. (a.k.a. RRM, RBD, or RNP domain)	RRM_1
BOTSDO10110	109.841	96.3516	396.95	342.508	103.096	369.729	-1.84255	2.31106e-09	1.80851e-08	GTA08_BOTSDO10110	WWBZ02000073.1	1901483	1902691	-	1209	protein_coding	acyltransferase && - && PF07904:Chromatin modification-related protein EAF7	-
BOTSDO04339	164.762	131.202	463.793	495.399	147.982	479.596	-1.69762	2.3142e-09	1.80971e-08	GTA08_BOTSDO04339	WWBZ02000022.1	3098436	3102274	-	3759	protein_coding	tRNA/rRNA methyltransferase SpoU && Q07527.1 RecName: Full=tRNA (guanosine(18)-2'-O)-methyltransferase; AltName: Full=tRNA [Gm18] ribose methylase; AltName: Full=tRNA methyltransferase 3 && PF00588:SpoU rRNA Methylase family	SpoU_methylase
BOTSDO13264	322.933	373.106	1175.42	841.323	348.02	1008.37	-1.53378	2.32427e-09	1.81632e-08	GTA08_BOTSDO13264	WWBZ02000011.1	355207	355900	+	636	protein_coding	hypothetical protein && - && -	-
BOTSDO08749	13320.4	12419.1	5714.63	6337.68	12869.8	6026.16	1.0946	2.36183e-09	1.84311e-08	GTA08_BOTSDO08749	WWBZ02000062.1	790464	791753	+	1290	protein_coding	Zinc finger C2H2-type protein && Q9HFS2.1 RecName: Full=DNA-binding protein creA; AltName: Full=Carbon catabolite repressor && -	-
BOTSDO12103	470.12	567.86	161.454	171.681	518.99	166.567	1.63927	2.39233e-09	1.86562e-08	GTA08_BOTSDO12103	WWBZ02000007.1	272861	274677	-	1758	protein_coding	4-coumarate--CoA ligase-like 7 && Q0DV32.2 RecName: Full=4-coumarate--CoA ligase-like 1 && PF13193:AMP-binding enzyme C-terminal domain|PF00501:AMP-binding enzyme	AMP-binding
BOTSDO00207	729.346	791.313	231.383	298.947	760.329	265.165	1.51796	2.42661e-09	1.89104e-08	GTA08_BOTSDO00207	WWBZ02000001.1	752800	755343	-	2184	protein_coding	RNA binding protein nrd1 && Q9UTE3.3 RecName: Full=Rpb7-binding protein seb1 && PF00076:RNA recognition motif. (a.k.a. RRM, RBD, or RNP domain)	RRM_1
BOTSDO06683	598.635	780.038	224.184	240.866	689.336	232.525	1.56758	2.46018e-09	1.91455e-08	GTA08_BOTSDO06683	WWBZ02000040.1	2090419	2092705	-	2235	protein_coding	hypothetical protein && - && -	-
BOTSDO02342	2850.38	3122.2	1372.87	1302.56	2986.29	1337.71	1.15877	2.52308e-09	1.96213e-08	GTA08_BOTSDO02342	WWBZ02000016.1	1914711	1915758	+	639	protein_coding	Transcription factor NFYB/HAP3 conserved site && Q54WV0.1 RecName: Full=Nuclear transcription factor Y subunit beta; AltName: Full=CAAT box DNA-binding protein subunit B; AltName: Full=Nuclear transcription factor Y subunit B; Short=NF-YB && PF00808:Histone-like transcription factor (CBF/NF-Y) and archaeal histone	-
BOTSDO11921	1743.18	1580.58	3767.94	3574.56	1661.88	3671.25	-1.14349	2.52481e-09	1.96213e-08	GTA08_BOTSDO11921	WWBZ02000002.1	1429063	1432078	+	1647	protein_coding	Chaperonin TCP-1 conserved site && Q9UTM4.1 RecName: Full=T-complex protein 1 subunit epsilon; Short=TCP-1-epsilon; AltName: Full=CCT-epsilon && PF00118:TCP-1/cpn60 chaperonin family	-
BOTSDO00720	141.695	110.702	429.857	424.505	126.199	427.181	-1.76025	2.52821e-09	1.96342e-08	GTA08_BOTSDO00720	WWBZ02000001.1	2466276	2466980	+	651	protein_coding	Peptidyl-tRNA hydrolase PTH2 && O13830.1 RecName: Full=Probable peptidyl-tRNA hydrolase 2; Short=PTH 2 && PF01981:Peptidyl-tRNA hydrolase PTH2	PTH2
BOTSDO10878	6834.32	6397.13	3229.07	2598.28	6615.73	2913.68	1.18329	2.61229e-09	2.02611e-08	GTA08_BOTSDO10878	WWBZ02000082.1	1204775	1207251	-	1956	protein_coding	hypothetical protein && - && PF00172:Fungal Zn(2)-Cys(6) binuclear cluster domain|PF11951:Fungal specific transcription factor domain	Zn_clus
BOTSDO00111	13.1809	6.1501	102.837	128.12	9.66552	115.478	-3.58849	2.66729e-09	2.06715e-08	GTA08_BOTSDO00111	WWBZ02000001.1	437367	438189	+	762	protein_coding	hypothetical protein && - && PF07859:alpha/beta hydrolase fold	Abhydrolase_3
BOTSDO10540	891.911	595.535	1835.63	2404.39	743.723	2120.01	-1.51195	2.68596e-09	2.08019e-08	GTA08_BOTSDO10540	WWBZ02000082.1	37996	43526	-	5139	protein_coding	RNA polymerase alpha subunit && P15398.2 RecName: Full=DNA-directed RNA polymerase I subunit rpa1; AltName: Full=DNA-directed RNA polymerase I 190 kDa polypeptide; AltName: Full=DNA-directed RNA polymerase I largest subunit && PF04998:RNA polymerase Rpb1, domain 5|PF00623:RNA polymerase Rpb1, domain 2|PF04983:RNA polymerase Rpb1, domain 3|PF04997:RNA polymerase Rpb1, domain 1|PF05000:RNA polymera…	-
BOTSDO05183	956.717	984.017	350.673	403.152	970.367	376.913	1.36344	2.86823e-09	2.21982e-08	GTA08_BOTSDO05183	WWBZ02000033.1	1157857	1158360	+	504	protein_coding	hypothetical protein && - && -	-
BOTSDO09931	6638.8	7064.42	3287.69	3168.84	6851.61	3228.27	1.08574	2.89442e-09	2.23855e-08	GTA08_BOTSDO09931	WWBZ02000073.1	1220423	1221985	-	1563	protein_coding	putative transcription factor bhlh protein && - && PF00010:Helix-loop-helix DNA-binding domain	HLH
BOTSDO12553	359.181	273.68	76.0992	83.7053	316.43	79.9022	1.98383	2.98478e-09	2.30685e-08	GTA08_BOTSDO12553	WWBZ02000008.1	204621	205061	-	441	protein_coding	Thioesterase superfamily && - && -	-
BOTSDO00459	286.686	243.954	63.7587	63.206	265.32	63.4824	2.06313	3.03634e-09	2.34348e-08	GTA08_BOTSDO00459	WWBZ02000001.1	1620779	1622372	+	1293	protein_coding	hypothetical protein && Q9VR81.1 RecName: Full=N-acetylglucosamine-6-phosphate deacetylase; Short=GlcNAc 6-P deacetylase && -	-
BOTSDO05876	227.371	266.505	721.914	666.226	246.938	694.07	-1.49015	3.07643e-09	2.37279e-08	GTA08_BOTSDO05876	WWBZ02000033.1	3521719	3527709	+	5991	protein_coding	Helicase && O60072.1 RecName: Full=Putative helicase mug81; AltName: Full=Meiotically up-regulated gene 81 protein && PF02889:Sec63 Brl domain|PF00271:Helicase conserved C-terminal domain|PF00270:DEAD/DEAH box helicase	Sec63
BOTSDO12028	2363.78	2225.31	1035.57	696.974	2294.55	866.27	1.40633	3.13024e-09	2.41264e-08	GTA08_BOTSDO12028	WWBZ02000002.1	1765709	1767207	-	1314	protein_coding	Mannose-binding lectin && P64744.1 RecName: Full=Sphingomyelinase; Short=SMase; Flags: Precursor >P9WKQ0.1 RecName: Full=Sphingomyelinase; Short=SMase; Flags: Precursor >P9WKQ1.1 RecName: Full=Sphingomyelinase; Short=SMase; Flags: Precursor && -	-
BOTSDO08238	158.171	182.453	502.871	533.835	170.312	518.353	-1.60538	3.15057e-09	2.42665e-08	GTA08_BOTSDO08238	WWBZ02000051.1	2839828	2842337	+	2352	protein_coding	Vps51/Vps67 && - && PF08700:Vps51/Vps67	-
BOTSDO01730	325.13	300.33	83.2977	84.5594	312.73	83.9286	1.89732	3.15633e-09	2.42943e-08	GTA08_BOTSDO01730	WWBZ02000001.1	5998532	5999211	-	513	protein_coding	hypothetical protein && - && -	-
BOTSDO00961	816.12	746.213	311.595	235.741	781.166	273.668	1.51507	3.15902e-09	2.42983e-08	GTA08_BOTSDO00961	WWBZ02000001.1	3248583	3248879	+	297	protein_coding	peptide-N4-(N-acetyl-beta-glucosaminyl)asparagine amidase A && - && -	-
BOTSDO07855	286.686	258.304	74.0424	50.394	272.495	62.2182	2.1363	3.22321e-09	2.47582e-08	GTA08_BOTSDO07855	WWBZ02000051.1	1652886	1653526	-	591	protein_coding	Glyoxalase/bleomycin resistance protein/dioxygenase && P47232.2 RecName: Full=Biphenyl-2,3-diol 1,2-dioxygenase 2; AltName: Full=2,3-dihydroxybiphenyl dioxygenase II; Short=DHBD II; AltName: Full=23OHBP oxygenase II; AltName: Full=Biphenyl-2,3-diol 1,2-dioxygenase II && PF00903:Glyoxalase/Bleomycin resistance protein/Dioxygenase superfamily	Glyoxalase
BOTSDO09911	311.949	222.429	58.6169	61.4977	267.189	60.0573	2.15215	3.38365e-09	2.59729e-08	GTA08_BOTSDO09911	WWBZ02000073.1	1148371	1149294	-	699	protein_coding	Cutinase && Q99034.1 RecName: Full=Acetylxylan esterase; Flags: Precursor && PF01083:Cutinase	-
BOTSDO12234	382.247	375.156	92.553	121.287	378.702	106.92	1.82126	3.42815e-09	2.62786e-08	GTA08_BOTSDO12234	WWBZ02000007.1	689924	693590	+	2583	protein_coding	putative mfs allantoate protein && O74923.1 RecName: Full=Uncharacterized transporter C757.13 && PF07690:Major Facilitator Superfamily	MFS_1
BOTSDO08941	478.908	517.634	1122.98	1671.54	498.271	1397.26	-1.48806	3.49789e-09	2.67767e-08	GTA08_BOTSDO08941	WWBZ02000062.1	1581998	1584104	+	1938	protein_coding	gti1 pac2 family protein && W7MPI5.1 RecName: Full=Global transcription regulator sge1 && PF09729:Gti1/Pac2 family	-
BOTSDO02899	338.311	211.154	755.85	1109.52	274.732	932.686	-1.76499	3.51454e-09	2.68859e-08	GTA08_BOTSDO02899	WWBZ02000016.1	3754263	3754932	+	609	protein_coding	Ribosomal biogenesis regulatory protein && Q08746.1 RecName: Full=Regulator of ribosome biosynthesis && PF04939:Ribosome biogenesis regulatory protein (RRS1)	-
BOTSDO08960	466.825	474.583	1167.2	1125.75	470.704	1146.47	-1.28418	3.54714e-09	2.71169e-08	GTA08_BOTSDO08960	WWBZ02000062.1	1630680	1632456	-	1485	protein_coding	Phospholipase D/Transphosphatidylase && P25578.4 RecName: Full=CDP-diacylglycerol--glycerol-3-phosphate 3-phosphatidyltransferase; AltName: Full=Phosphatidylglycerophosphate synthase; Short=PGP synthase && -	-
BOTSDO13313	419.593	359.781	112.092	117.871	389.687	114.981	1.76005	3.5599e-09	2.71959e-08	GTA08_BOTSDO13313	WWBZ02000011.1	531239	532038	-	750	protein_coding	hypothetical protein && - && -	-
BOTSDO03521	860.057	761.588	1955.95	1821.02	810.822	1888.49	-1.21984	3.59275e-09	2.74283e-08	GTA08_BOTSDO03521	WWBZ02000022.1	401383	401788	-	288	protein_coding	small nuclear ribonucleoprotein e && Q9USZ3.1 RecName: Full=Small nuclear ribonucleoprotein E; Short=snRNP-E; AltName: Full=Sm protein E; Short=Sm-E; Short=SmE && PF01423:LSM domain	LSM
BOTSDO05456	3216.15	2319.61	7643.85	6194.19	2767.88	6919.02	-1.32183	3.62313e-09	2.76412e-08	GTA08_BOTSDO05456	WWBZ02000033.1	2218262	2218756	+	315	protein_coding	GroES-like protein && P38910.1 RecName: Full=10 kDa heat shock protein, mitochondrial; Short=HSP10; AltName: Full=10 kDa chaperonin && PF00166:Chaperonin 10 Kd subunit	-
BOTSDO03304	475.612	373.106	1020.14	1323.06	424.359	1171.6	-1.46609	3.62556e-09	2.76412e-08	GTA08_BOTSDO03304	WWBZ02000016.1	5013851	5016710	+	2808	protein_coding	putative ccaat-box-binding transcription factor protein && G0SEQ5.2 RecName: Full=Ribosome biogenesis protein NOC1; AltName: Full=Nucleolar complex protein 1 && PF03914:CBF/Mak21 family	CBF
BOTSDO03792	227.371	187.578	553.261	718.328	207.475	635.795	-1.61702	3.76228e-09	2.86447e-08	GTA08_BOTSDO03792	WWBZ02000022.1	1392727	1394108	+	1290	protein_coding	Pseudouridine synthase II && O59721.2 RecName: Full=Probable tRNA pseudouridine synthase 4; AltName: Full=tRNA pseudouridine(55) synthase; Short=Psi55 synthase; AltName: Full=tRNA pseudouridylate synthase 4; AltName: Full=tRNA-uridine isomerase 4 && PF01509:TruB family pseudouridylate synthase (N terminal domain)	-
BOTSDO02580	1182.99	1183.9	2964.78	2471.87	1183.44	2718.32	-1.19951	3.78289e-09	2.87822e-08	GTA08_BOTSDO02580	WWBZ02000016.1	2651056	2651733	+	507	protein_coding	hypothetical protein && - && -	-
BOTSDO06613	191.124	180.403	581.027	516.752	185.763	548.89	-1.56286	3.82825e-09	2.91077e-08	GTA08_BOTSDO06613	WWBZ02000040.1	1842464	1844455	+	1992	protein_coding	putative cue domain protein && - && PF02845:CUE domain	CUE
BOTSDO07837	1074.25	953.266	423.687	360.445	1013.76	392.066	1.37139	3.95158e-09	3.00251e-08	GTA08_BOTSDO07837	WWBZ02000051.1	1606112	1607728	-	1326	protein_coding	alpha beta fold family && Q03649.1 RecName: Full=Putative esterase YMR210W && PF00561:alpha/beta hydrolase fold	Abhydrolase_1
BOTSDO09519	1066.56	849.739	309.538	382.653	958.149	346.096	1.46762	3.9831e-09	3.02442e-08	GTA08_BOTSDO09519	WWBZ02000062.1	3614356	3615589	-	1155	protein_coding	Six-hairpin glycosidase-like protein && P0A3U6.1 RecName: Full=Protein Atu3128 >P0A3U7.1 RecName: Full=24.9 kDa protein in picA locus; AltName: Full=ORF1 && PF07470:Glycosyl Hydrolase Family 88	-
BOTSDO13615	239.454	207.054	44.2198	51.2481	223.254	47.7339	2.22277	3.99215e-09	3.02924e-08	GTA08_BOTSDO13615	WWBZ02000012.1	822375	824134	-	1569	protein_coding	Amidase && P27765.3 RecName: Full=Amidase && PF01425:Amidase	Amidase
BOTSDO11894	1072.05	849.739	2395.07	2203.67	960.895	2299.37	-1.25897	4.05518e-09	3.075e-08	GTA08_BOTSDO11894	WWBZ02000002.1	1348098	1353525	-	2517	protein_coding	sulfide quinone-reductase && O94284.1 RecName: Full=Sulfide:quinone oxidoreductase, mitochondrial; AltName: Full=Cadmium resistance protein 1; AltName: Full=Heavy metal tolerance protein 2; Flags: Precursor && PF06985:Heterokaryon incompatibility protein (HET)|PF07992:Pyridine nucleotide-disulphide oxidoreductase	Pyr_redox_2
BOTSDO02384	2906.4	2138.19	6036.51	5896.95	2522.29	5966.73	-1.24234	4.08735e-09	3.0973e-08	GTA08_BOTSDO02384	WWBZ02000016.1	2032373	2034203	-	1719	protein_coding	Eukaryotic translation initiation factor 3 subunit 7 && Q0UVG7.1 RecName: Full=Eukaryotic translation initiation factor 3 subunit D; Short=eIF3d && PF05091:Eukaryotic translation initiation factor 3 subunit 7 (eIF-3)	-
BOTSDO01715	543.714	428.457	1371.84	1164.19	486.086	1268.01	-1.38345	4.20902e-09	3.18736e-08	GTA08_BOTSDO01715	WWBZ02000001.1	5942155	5943455	+	1251	protein_coding	NADH:flavin oxidoreductase/NADH oxidase && B8N8Q9.1 RecName: Full=NADPH dehydrogenase afvA; AltName: Full=Aflavarin synthesis protein A && PF00724:NADH:flavin oxidoreductase / NADH oxidase family	Oxidored_FMN
BOTSDO05297	61.5111	64.5761	248.865	274.177	63.0436	261.521	-2.05264	4.22947e-09	3.20069e-08	GTA08_BOTSDO05297	WWBZ02000033.1	1578903	1580220	-	1257	protein_coding	origin recognition complex subunit 6 && - && PF05460:Origin recognition complex subunit 6 (ORC6)	-
BOTSDO04268	540.419	406.932	153.227	131.537	473.675	142.382	1.73526	4.23819e-09	3.20513e-08	GTA08_BOTSDO04268	WWBZ02000022.1	2871448	2872365	+	918	protein_coding	hypothetical protein && - && PF07859:alpha/beta hydrolase fold	Abhydrolase_3
BOTSDO08102	7975.57	8611.17	4074.39	3761.61	8293.37	3918	1.08193	4.28388e-09	3.23751e-08	GTA08_BOTSDO08102	WWBZ02000051.1	2410372	2412061	-	1632	protein_coding	carboxypeptidase y && E5A7I6.1 RecName: Full=Carboxypeptidase Y homolog A; Flags: Precursor && PF05388:Carboxypeptidase Y pro-peptide|PF00450:Serine carboxypeptidase	Peptidase_S10
BOTSDO04330	2250.65	2565.62	1048.93	1080.48	2408.13	1064.71	1.17744	4.38552e-09	3.3121e-08	GTA08_BOTSDO04330	WWBZ02000022.1	3074008	3074894	-	759	protein_coding	putative integral membrane protein && - && PF04117:Mpv17 / PMP22 family	Mpv17_PMP22
BOTSDO05688	48.3301	47.1508	208.758	235.741	47.7405	222.25	-2.21965	4.39232e-09	3.31279e-08	GTA08_BOTSDO05688	WWBZ02000033.1	2902995	2903936	+	885	protein_coding	A1 cistron-splicing factor AAR2 && - && PF11595:Protein of unknown function (DUF3245)	-
BOTSDO11638	175.746	139.402	455.567	558.605	157.574	507.086	-1.68779	4.46639e-09	3.3664e-08	GTA08_BOTSDO11638	WWBZ02000002.1	362117	364208	-	1701	protein_coding	Exoribonuclease phosphorolytic domain 1 && P46948.1 RecName: Full=Exosome complex component SKI6; AltName: Full=Extracellular mutant protein 20; AltName: Full=Ribosomal RNA-processing protein 41; AltName: Full=Superkiller protein 6 && PF00106:short chain dehydrogenase|PF01138:3' exoribonuclease family, domain 1	adh_short
BOTSDO12139	206.501	153.753	522.41	605.582	180.127	563.996	-1.6482	4.52303e-09	3.40681e-08	GTA08_BOTSDO12139	WWBZ02000007.1	384316	386274	+	1905	protein_coding	Helicase && Q5AZA6.1 RecName: Full=ATP-dependent RNA helicase dbp9 && PF00270:DEAD/DEAH box helicase|PF00271:Helicase conserved C-terminal domain	DEAD
BOTSDO02105	221.879	324.93	65.8155	57.2271	273.405	61.5213	2.15452	4.62127e-09	3.47847e-08	GTA08_BOTSDO02105	WWBZ02000016.1	1191973	1193221	-	1029	protein_coding	Oxoglutarate/iron-dependent oxygenase && - && PF14226:non-haem dioxygenase in morphine synthesis N-terminal|PF03171:2OG-Fe(II) oxygenase superfamily	2OG-FeII_Oxy
BOTSDO05560	4693.51	4090.84	1815.07	2101.17	4392.18	1958.12	1.16518	4.63018e-09	3.48285e-08	GTA08_BOTSDO05560	WWBZ02000033.1	2511224	2512651	-	1428	protein_coding	putative cyclin-like protein && O14336.1 RecName: Full=Meiotically up-regulated gene 80 protein && PF08613:Cyclin	-
BOTSDO04312	171.352	153.753	446.311	597.895	162.552	522.103	-1.68478	4.74496e-09	3.56667e-08	GTA08_BOTSDO04312	WWBZ02000022.1	3002442	3006713	-	4149	protein_coding	dead deah box helicase && O94536.1 RecName: Full=Putative ATP-dependent RNA helicase ucp12 && PF05773:RWD domain|PF00270:DEAD/DEAH box helicase|PF07717:Oligonucleotide/oligosaccharide-binding (OB)-fold|PF00271:Helicase conserved C-terminal domain|PF04408:Helicase associated domain (HA2)	DUF1605
BOTSDO05116	404.216	264.454	918.332	1059.13	334.335	988.73	-1.56549	4.74795e-09	3.56667e-08	GTA08_BOTSDO05116	WWBZ02000033.1	964201	966400	+	2094	protein_coding	hypothetical protein && Q9UU76.1 RecName: Full=Pumilio homology domain family member 6 && PF08144:CPL (NUC119) domain	-
BOTSDO13902	88.9714	64.5761	316.737	292.968	76.7737	304.853	-1.99091	4.81331e-09	3.61335e-08	GTA08_BOTSDO13902	WWBZ02000014.1	338880	339424	+	366	protein_coding	putative DNA-directed RNA polymerase III && O13896.1 RecName: Full=DNA-directed RNA polymerase III subunit RPC10; Short=RNA polymerase III subunit C10; AltName: Full=DNA-directed RNA polymerases III 12.5 kDa polypeptide; AltName: Full=RNA polymerase III subunit C11 && PF01096:Transcription factor S-II (TFIIS)	-
BOTSDO04161	129.613	61.501	377.411	468.066	95.5568	422.738	-2.14872	4.83122e-09	3.62438e-08	GTA08_BOTSDO04161	WWBZ02000022.1	2494409	2495101	-	630	protein_coding	hypothetical protein && Q9DAA6.1 RecName: Full=Exosome complex component CSL4; AltName: Full=Exosome component 1 && PF14382:Exosome complex exonuclease RRP4 N-terminal region|PF10447:Exosome component EXOSC1/CSL4	-
BOTSDO09930	31119.1	26364.5	13801.7	9560.34	28741.8	11681	1.29906	4.87306e-09	3.65333e-08	GTA08_BOTSDO09930	WWBZ02000073.1	1217756	1218641	+	492	protein_coding	hypothetical protein && - && -	-
BOTSDO07792	2826.21	2378.04	8656.79	5383.62	2602.13	7020.2	-1.43174	5.23465e-09	3.9218e-08	GTA08_BOTSDO07792	WWBZ02000051.1	1462199	1463072	-	813	protein_coding	Calcipressin && Q4R4P5.1 RecName: Full=Calcipressin-2; AltName: Full=Down syndrome candidate region 1-like protein 1; AltName: Full=Regulator of calcineurin 2 && PF04847:Calcipressin	-
BOTSDO05538	65.9047	67.6511	276.631	259.657	66.7779	268.144	-2.00511	5.34859e-09	4.0045e-08	GTA08_BOTSDO05538	WWBZ02000033.1	2442401	2443552	-	1152	protein_coding	hypothetical protein && - && -	-
BOTSDO09053	696.393	722.637	246.808	279.302	709.515	263.055	1.43053	5.46867e-09	4.09168e-08	GTA08_BOTSDO09053	WWBZ02000062.1	1988504	1990948	-	2190	protein_coding	putative C6 transcription protein && - && PF04082:Fungal specific transcription factor domain|PF00172:Fungal Zn(2)-Cys(6) binuclear cluster domain	Fungal_trans
BOTSDO00246	1278.55	964.541	2564.75	2863.06	1121.55	2713.9	-1.27528	5.79521e-09	4.33024e-08	GTA08_BOTSDO00246	WWBZ02000001.1	883591	884665	+	1026	protein_coding	Metal-dependent protein hydrolase && O17606.2 RecName: Full=UPF0160 protein C27H6.8 && PF03690:Uncharacterised protein family (UPF0160)	-
BOTSDO12265	1701.44	1309.97	513.155	638.893	1505.71	576.024	1.38521	5.84541e-09	4.36196e-08	GTA08_BOTSDO12265	WWBZ02000007.1	890826	891482	-	657	protein_coding	hypothetical protein && - && -	-
BOTSDO01213	228.47	235.754	51.4183	55.5188	232.112	53.4686	2.11684	5.98471e-09	4.46295e-08	GTA08_BOTSDO01213	WWBZ02000001.1	3980969	3981253	-	234	protein_coding	putative methyltransferase type 11 protein && - && -	-
BOTSDO01358	445.955	466.383	138.83	157.161	456.169	147.995	1.62276	6.10345e-09	4.54548e-08	GTA08_BOTSDO01358	WWBZ02000001.1	4434904	4436802	+	1707	protein_coding	putative o-methyltransferase family 2 protein && S0E608.1 RecName: Full=O-methyltransferase bik3; AltName: Full=Bikaverin biosynthesis protein 3 && PF00891:O-methyltransferase	-
BOTSDO12170	30453.5	30217.5	15489.3	14007.8	30335.5	14748.5	1.04046	6.19353e-09	4.60951e-08	GTA08_BOTSDO12170	WWBZ02000007.1	482291	485252	+	1665	protein_coding	Translation elongation factor IF5A && P87252.1 RecName: Full=Woronin body major protein; Flags: Precursor && PF01287:Eukaryotic elongation factor 5A hypusine, DNA-binding OB fold	-
BOTSDO13595	10741.4	10008.3	5162.4	3859.84	10374.8	4511.12	1.20171	6.3471e-09	4.71756e-08	GTA08_BOTSDO13595	WWBZ02000012.1	749000	749820	-	741	protein_coding	hypothetical protein && O94255.2 RecName: Full=Carbonic anhydrase; AltName: Full=Carbonate dehydratase && PF00484:Carbonic anhydrase	-
BOTSDO09202	264.717	145.552	704.431	697.829	205.135	701.13	-1.77469	6.49297e-09	4.8228e-08	GTA08_BOTSDO09202	WWBZ02000062.1	2445243	2446737	+	1329	protein_coding	RNA polymerase I associated factor A49-like protein && - && PF06870:A49-like RNA polymerase I associated factor	-
BOTSDO07712	392.133	498.158	89.4679	146.911	445.146	118.19	1.90877	6.59889e-09	4.89824e-08	GTA08_BOTSDO07712	WWBZ02000051.1	1227904	1230340	+	1857	protein_coding	hypothetical protein && - && PF00172:Fungal Zn(2)-Cys(6) binuclear cluster domain	Zn_clus
BOTSDO00107	12782.2	12358.6	6391.3	5540.78	12570.4	5966.04	1.07527	6.75657e-09	5.01198e-08	GTA08_BOTSDO00107	WWBZ02000001.1	418243	420749	-	2286	protein_coding	6-phosphofructo-2-kinase 1 && P40433.1 RecName: Full=6-phosphofructo-2-kinase 1; Short=6PF-2-K 1; AltName: Full=Phosphofructokinase 2 I && PF01591:6-phosphofructo-2-kinase|PF00300:Histidine phosphatase superfamily (branch 1)	-
BOTSDO08530	610.717	954.291	265.319	236.595	782.504	250.957	1.64178	6.78057e-09	5.02647e-08	GTA08_BOTSDO08530	WWBZ02000051.1	3796839	3799010	+	2172	protein_coding	Amidase && Q936X2.1 RecName: Full=Allophanate hydrolase && PF00857:Isochorismatase family|PF01425:Amidase	Amidase
BOTSDO02956	642.571	605.785	1832.55	1349.53	624.178	1591.04	-1.34957	6.89414e-09	5.10393e-08	GTA08_BOTSDO02956	WWBZ02000016.1	3918939	3919264	-	261	protein_coding	lsm domain-containing protein && A6R363.1 RecName: Full=U6 snRNA-associated Sm-like protein LSm6 && PF01423:LSM domain	LSM
BOTSDO01121	463.53	482.783	1049.96	1676.67	473.157	1363.32	-1.52731	6.91927e-09	5.11917e-08	GTA08_BOTSDO01121	WWBZ02000001.1	3734273	3739194	-	3147	protein_coding	hypothetical protein && - && -	-
BOTSDO12154	142.794	137.352	407.233	474.045	140.073	440.639	-1.65419	7.29592e-09	5.39428e-08	GTA08_BOTSDO12154	WWBZ02000007.1	437668	439407	-	1740	protein_coding	RIO kinase && O42650.2 RecName: Full=Serine/threonine-protein kinase rio1 && PF01163:RIO1 family	-
BOTSDO11635	624.996	654.986	195.39	251.116	639.991	223.253	1.51739	7.35938e-09	5.43763e-08	GTA08_BOTSDO11635	WWBZ02000002.1	352672	353966	+	1239	protein_coding	hypothetical protein && - && -	-
BOTSDO10394	321.835	167.078	783.616	907.092	244.456	845.354	-1.79166	7.78824e-09	5.75073e-08	GTA08_BOTSDO10394	WWBZ02000073.1	2893258	2896865	+	3504	protein_coding	HR1 repeat rho-binding protein && O94653.2 RecName: Full=Ribosome biogenesis protein bms1 && PF08142:AARP2CN (NUC121) domain|PF04950:40S ribosome biogenesis protein Tsr1 and BMS1 C-terminal	-
BOTSDO07404	880.926	1014.77	393.865	348.487	947.847	371.176	1.35347	7.86155e-09	5.79725e-08	GTA08_BOTSDO07404	WWBZ02000051.1	180920	182714	-	1674	protein_coding	Histidine phosphatase superfamily clade-2 && O00093.2 RecName: Full=3-phytase B; AltName: Full=3 phytase B; AltName: Full=Myo-inositol hexakisphosphate phosphohydrolase B; AltName: Full=Myo-inositol-hexaphosphate 3-phosphohydrolase B; Flags: Precursor && PF00328:Histidine phosphatase superfamily (branch 2)	Acid_phosphat_A
BOTSDO09083	845.777	962.491	363.014	351.05	904.134	357.032	1.34086	7.9077e-09	5.8248e-08	GTA08_BOTSDO09083	WWBZ02000062.1	2074549	2075786	-	1056	protein_coding	sequence orphan && Q9Y7X4.1 RecName: Full=Uncharacterized membrane protein C365.16 && -	-
BOTSDO08363	278.997	231.654	65.8155	57.2271	255.325	61.5213	2.05498	7.90927e-09	5.8248e-08	GTA08_BOTSDO08363	WWBZ02000051.1	3217385	3219299	-	1716	protein_coding	hypothetical protein && - && -	-
BOTSDO07325	322.933	325.956	811.381	836.199	324.444	823.79	-1.34437	7.93106e-09	5.83703e-08	GTA08_BOTSDO07325	WWBZ02000040.1	4107364	4109224	+	1758	protein_coding	phosphatidylserine decarboxylase && Q5ABC5.1 RecName: Full=Phosphatidylserine decarboxylase proenzyme 1, mitochondrial; Contains: RecName: Full=Phosphatidylserine decarboxylase 1 beta chain; Contains: RecName: Full=Phosphatidylserine decarboxylase 1 alpha chain; Flags: Precursor && PF02666:Phosphatidylserine decarboxylase	-
BOTSDO09448	354.787	308.53	1338.93	772.993	331.659	1055.96	-1.67024	8.01314e-09	5.88973e-08	GTA08_BOTSDO09448	WWBZ02000062.1	3391619	3392027	-	351	protein_coding	hypothetical protein && - && -	-
novel.31	235.06	196.803	51.4183	40.9985	215.932	46.2084	2.22787	8.57744e-09	6.29628e-08	-	WWBZ02000001.1	5259103	5259968	+	821	-	-	-
BOTSDO00280	1924.42	1753.8	4009.6	3844.46	1839.11	3927.03	-1.09447	8.5866e-09	6.29889e-08	GTA08_BOTSDO00280	WWBZ02000001.1	1007663	1010564	-	2094	protein_coding	hypothetical protein && G0SEA3.1 RecName: Full=Nucleoporin GLE2; AltName: Full=Nuclear pore protein GLE2 && PF00625:Guanylate kinase	-
BOTSDO04977	4030.07	3977.07	11752.2	7870	4003.57	9811.09	-1.29303	8.70468e-09	6.3772e-08	GTA08_BOTSDO04977	WWBZ02000033.1	509017	509952	-	621	protein_coding	putative hsp90 associated co-chaperone && Q11118.1 RecName: Full=Protein wos2; AltName: Full=p21 && PF04969:CS domain	-
BOTSDO06694	2278.11	2312.44	1029.4	1072.79	2295.27	1051.09	1.12665	8.86036e-09	6.48703e-08	GTA08_BOTSDO06694	WWBZ02000040.1	2131077	2133054	+	1815	protein_coding	CRAL-TRIO domain-containing protein && Q10138.1 RecName: Full=CRAL-TRIO domain-containing protein C3H8.02 && PF00650:CRAL/TRIO domain|PF03765:CRAL/TRIO, N-terminal domain	CRAL_TRIO_N
BOTSDO11832	191.124	115.827	560.46	494.544	153.475	527.502	-1.78257	8.8824e-09	6.49894e-08	GTA08_BOTSDO11832	WWBZ02000002.1	1101335	1101607	+	273	protein_coding	molybdopterin synthase sulfur carrier subunit && B2WKU1.1 RecName: Full=Molybdopterin synthase sulfur carrier subunit; AltName: Full=Common component for nitrate reductase and xanthine dehydrogenase protein G; AltName: Full=Molybdenum cofactor synthesis protein 2 small subunit; AltName: Full=Molybdenum cofactor synthesis protein 2A; Short=MOCS2A; AltName: Full=Sulfur carrier protein MOCS2A && PF0…	ThiS
BOTSDO04290	199.911	140.427	536.808	527.856	170.169	532.332	-1.64661	9.0941e-09	6.64519e-08	GTA08_BOTSDO04290	WWBZ02000022.1	2942132	2943587	-	1401	protein_coding	Mannan endo-1 && Q75DG6.2 RecName: Full=Mannan endo-1,6-alpha-mannosidase DCW1; AltName: Full=Defective cell wall 1; AltName: Full=Endo-alpha-1->6-D-mannanase DCW1; Flags: Precursor && PF03663:Glycosyl hydrolase family 76	-
BOTSDO00054	6818.94	4997.98	2657.3	1777.46	5908.46	2217.38	1.41426	9.46578e-09	6.90712e-08	GTA08_BOTSDO00054	WWBZ02000001.1	223445	223923	-	300	protein_coding	hypothetical protein && - && -	-
BOTSDO03078	9423.28	8300.59	3413.15	4408.19	8861.93	3910.67	1.17999	9.47097e-09	6.90712e-08	GTA08_BOTSDO03078	WWBZ02000016.1	4309703	4315653	-	4509	protein_coding	hypothetical protein && - && -	-
BOTSDO12941	182.336	189.628	526.524	532.126	185.982	529.325	-1.50887	1.00919e-08	7.35516e-08	GTA08_BOTSDO12941	WWBZ02000009.1	728708	730807	-	2100	protein_coding	RNA polymerase I specific transcription initiation factor RRN9 && - && PF10680:RNA polymerase I specific transcription initiation factor	-
BOTSDO03196	351.492	517.634	121.347	129.829	434.563	125.588	1.79071	1.02336e-08	7.45361e-08	GTA08_BOTSDO03196	WWBZ02000016.1	4647702	4648793	+	1092	protein_coding	hypothetical protein && Q9C4M5.1 RecName: Full=Glyoxylate reductase && PF00389:D-isomer specific 2-hydroxyacid dehydrogenase, catalytic domain|PF02826:D-isomer specific 2-hydroxyacid dehydrogenase, NAD binding domain	2-Hacid_dh_C
BOTSDO07555	119.727	136.327	391.808	423.651	128.027	407.729	-1.67087	1.05596e-08	7.6861e-08	GTA08_BOTSDO07555	WWBZ02000051.1	708605	709145	-	489	protein_coding	Peptidyl-prolyl cis-trans isomerase cyclophilin-type && Q2U6U0.1 RecName: Full=Peptidyl-prolyl cis-trans isomerase-like 1; Short=PPIase; AltName: Full=Rotamase && PF00160:Cyclophilin type peptidyl-prolyl cis-trans isomerase/CLD	Pro_isomerase
novel.370	322.933	303.405	76.0992	95.6632	313.169	85.8812	1.86339	1.08097e-08	7.86305e-08	-	WWBZ02000033.1	4085492	4087394	-	1797	-	-	-
BOTSDO10525	243.847	185.528	47.3049	44.415	214.688	45.86	2.22749	1.08661e-08	7.89899e-08	GTA08_BOTSDO10525	WWBZ02000073.1	3499959	3500735	+	723	protein_coding	hypothetical protein && Q9HDU7.1 RecName: Full=UPF0643 protein PB2B2.08 && -	-
BOTSDO04315	528.336	525.834	1183.65	1298.29	527.085	1240.97	-1.23558	1.09427e-08	7.94956e-08	GTA08_BOTSDO04315	WWBZ02000022.1	3024926	3028038	-	2676	protein_coding	brct domain-containing protein && P32372.2 RecName: Full=S-M checkpoint control protein rad4; AltName: Full=P74; AltName: Full=Protein cut5 && PF00533:BRCA1 C Terminus (BRCT) domain|PF12738:twin BRCT domain	BRCT
BOTSDO07924	2133.12	1937.28	4658.5	4107.54	2035.2	4383.02	-1.10672	1.16295e-08	8.43212e-08	GTA08_BOTSDO07924	WWBZ02000051.1	1879965	1880922	-	759	protein_coding	Ran binding protein 1 && Q09717.1 RecName: Full=Ran-specific GTPase-activating protein 1; AltName: Full=Ran-binding protein 1; Short=RANBP1; AltName: Full=Spi1-binding protein && PF00638:RanBP1 domain	-
BOTSDO09283	273.505	260.354	638.616	866.947	266.929	752.782	-1.49671	1.17759e-08	8.53279e-08	GTA08_BOTSDO09283	WWBZ02000062.1	2849787	2853112	+	2961	protein_coding	hypothetical protein && - && PF00931:NB-ARC domain	NB-ARC
BOTSDO04178	528.336	263.429	1245.35	1357.22	395.883	1301.29	-1.7179	1.18457e-08	8.57785e-08	GTA08_BOTSDO04178	WWBZ02000022.1	2556940	2557776	-	708	protein_coding	Ribosomal protein L10/acidic P0 && G0S616.2 RecName: Full=Ribosome assembly factor mrt4; AltName: Full=mRNA turnover protein 4 && PF00466:Ribosomal protein L10	-
BOTSDO07449	77.9873	137.352	319.822	751.639	107.67	535.731	-2.31453	1.24471e-08	9.00752e-08	GTA08_BOTSDO07449	WWBZ02000051.1	321434	323665	-	2112	protein_coding	putative low temperature requirement a protein && - && PF06772:Bacterial low temperature requirement A protein (LtrA)	-
BOTSDO09383	2246.25	1623.63	785.672	778.971	1934.94	782.322	1.3063	1.26813e-08	9.16526e-08	GTA08_BOTSDO09383	WWBZ02000062.1	3194274	3196424	+	1941	protein_coding	Amino acid transporter transmembrane && P47082.1 RecName: Full=Vacuolar amino acid transporter 1 && PF01490:Transmembrane amino acid transporter protein	Aa_trans
BOTSDO03626	760.101	517.634	1554.89	1808.2	638.867	1681.55	-1.39693	1.28048e-08	9.24858e-08	GTA08_BOTSDO03626	WWBZ02000022.1	760810	762944	+	1968	protein_coding	putative nucleolar gtp-binding protein && G0S8F1.2 RecName: Full=Nucleolar GTP-binding protein 1 && PF08155:NOGCT (NUC087) domain|PF06858:Nucleolar GTP-binding protein 1 (NOG1)	-
BOTSDO08522	1257.68	1699.48	477.162	629.498	1478.58	553.33	1.41715	1.28874e-08	9.30221e-08	GTA08_BOTSDO08522	WWBZ02000051.1	3774287	3779138	-	4755	protein_coding	Apple && - && -	-
BOTSDO04192	119.727	85.0764	444.254	320.301	102.402	382.278	-1.90083	1.28959e-08	9.30243e-08	GTA08_BOTSDO04192	WWBZ02000022.1	2609256	2610147	-	741	protein_coding	hydantoin racemase-like protein && Q09921.1 RecName: Full=Uncharacterized protein C1F7.10 && PF01177:Asp/Glu/Hydantoin racemase	Asp_Glu_race
BOTSDO00384	231.765	174.253	620.105	567.146	203.009	593.626	-1.54872	1.31341e-08	9.46819e-08	GTA08_BOTSDO00384	WWBZ02000001.1	1359510	1360134	-	564	protein_coding	Pseudouridine synthase/archaeosine transglycosylase && Q1MTQ9.1 RecName: Full=60S ribosome subunit biogenesis protein nip7 && PF03657:Uncharacterised protein family (UPF0113)	-
BOTSDO09822	27.4603	39.9757	155.283	227.2	33.718	191.242	-2.50262	1.32456e-08	9.54244e-08	GTA08_BOTSDO09822	WWBZ02000073.1	882545	883541	-	921	protein_coding	putative DNA-directed RNA polymerase II subunit rpb1 protein && - && PF01585:G-patch domain	G-patch
BOTSDO02060	51.6254	66.6261	261.205	234.887	59.1257	248.046	-2.06667	1.33409e-08	9.60494e-08	GTA08_BOTSDO02060	WWBZ02000016.1	1042250	1042855	+	531	protein_coding	DASH complex subunit Spc19 && Q50HP3.2 RecName: Full=DASH complex subunit spc19; AltName: Full=Outer kinetochore protein spc19 && PF08287:Spc19	-
BOTSDO00289	243.847	276.755	717.8	666.226	260.301	692.013	-1.40996	1.34961e-08	9.71044e-08	GTA08_BOTSDO00289	WWBZ02000001.1	1028447	1029178	-	732	protein_coding	hypothetical protein && - && -	-
BOTSDO03299	490.99	550.434	1311.17	1173.58	520.712	1242.37	-1.25406	1.35751e-08	9.76107e-08	GTA08_BOTSDO03299	WWBZ02000016.1	5001698	5002172	+	363	protein_coding	putative prefoldin subunit 1 protein && Q4SPU8.1 RecName: Full=Prefoldin subunit 1 && PF01920:Prefoldin subunit	-
BOTSDO04568	995.161	782.088	3154	1900.45	888.625	2527.23	-1.50775	1.38733e-08	9.9691e-08	GTA08_BOTSDO04568	WWBZ02000022.1	3863330	3865006	-	759	protein_coding	putative cis-3-chloroacrylic acid protein && - && PF14832:Putative oxalocrotonate tautomerase enzyme	-
BOTSDO12367	757.904	748.263	308.51	279.302	753.083	293.906	1.35818	1.40489e-08	1.00888e-07	GTA08_BOTSDO12367	WWBZ02000007.1	1206933	1208276	+	1293	protein_coding	putative salicylate hydroxylase protein && B6HJU4.1 RecName: Full=FAD-dependent monooxygenase roqM; AltName: Full=Roquefortine/meleagrin synthesis protein M && PF01494:FAD binding domain|PF00890:FAD binding domain	FAD_binding_3
BOTSDO04100	576.666	650.886	208.758	236.595	613.776	222.677	1.46187	1.41821e-08	1.0178e-07	GTA08_BOTSDO04100	WWBZ02000022.1	2316382	2318430	+	2049	protein_coding	hypothetical protein && - && -	-
BOTSDO02106	276.8	324.93	74.0424	88.8301	300.865	81.4362	1.88321	1.42402e-08	1.02132e-07	GTA08_BOTSDO02106	WWBZ02000016.1	1193719	1194746	+	975	protein_coding	Isopenicillin N synthase && Q4W946.2 RecName: Full=2-oxoglutarate-Fe(II) type oxidoreductase; AltName: Full=Endocrocin synthesis protein D && PF03171:2OG-Fe(II) oxygenase superfamily|PF14226:non-haem dioxygenase in morphine synthesis N-terminal	2OG-FeII_Oxy
BOTSDO02441	2504.38	2848.52	963.58	1282.91	2676.45	1123.25	1.25203	1.4414e-08	1.03313e-07	GTA08_BOTSDO02441	WWBZ02000016.1	2220596	2225935	+	4728	protein_coding	F-box domain Skp2-like protein && - && -	-
BOTSDO12382	566.781	538.134	209.787	185.347	552.457	197.567	1.48458	1.49436e-08	1.06912e-07	GTA08_BOTSDO12382	WWBZ02000007.1	1251982	1252809	-	828	protein_coding	hypothetical protein && - && PF12239:Protein of unknown function (DUF3605)	-
BOTSDO10097	378.952	293.155	94.6098	95.6632	336.054	95.1365	1.82005	1.49446e-08	1.06912e-07	GTA08_BOTSDO10097	WWBZ02000073.1	1845619	1849221	+	3390	protein_coding	putative nitrite reductase protein && P22944.2 RecName: Full=Nitrite reductase [NAD(P)H] && PF03460:Nitrite/Sulfite reductase ferredoxin-like half domain|PF01077:Nitrite and sulphite reductase 4Fe-4S domain|PF00355:Rieske [2Fe-2S] domain|PF07992:Pyridine nucleotide-disulphide oxidoreductase|PF04324:BFD-like [2Fe-2S] binding domain	Pyr_redox_2
BOTSDO10383	617.308	613.985	228.297	233.179	615.646	230.738	1.41565	1.51207e-08	1.08103e-07	GTA08_BOTSDO10383	WWBZ02000073.1	2859620	2860976	+	1302	protein_coding	Monooxygenase FAD-binding protein && Q88FY2.1 RecName: Full=6-hydroxynicotinate 3-monooxygenase; Short=6HNA monooxygenase; AltName: Full=Nicotinate degradation protein C; Flags: Precursor && PF01494:FAD binding domain	FAD_binding_3
BOTSDO11880	653.555	643.711	1589.86	1394.8	648.633	1492.33	-1.20186	1.54627e-08	1.10477e-07	GTA08_BOTSDO11880	WWBZ02000002.1	1291903	1292478	+	480	protein_coding	hypothetical protein && Q5D018.1 RecName: Full=RNA-binding protein 8A; AltName: Full=RNA-binding motif protein 8A; AltName: Full=Ribonucleoprotein RBM8A && PF00076:RNA recognition motif. (a.k.a. RRM, RBD, or RNP domain)	RRM_1
BOTSDO01828	95.5618	104.552	374.326	313.468	100.057	343.897	-1.77995	1.54747e-08	1.10493e-07	GTA08_BOTSDO01828	WWBZ02000016.1	198423	199834	-	1356	protein_coding	Zinc finger MIZ-type protein && - && PF11789:Zinc-finger of the MIZ type in Nse subunit	-
BOTSDO02677	1874.99	1900.38	4054.85	3823.96	1887.69	3939.41	-1.06129	1.55005e-08	1.10607e-07	GTA08_BOTSDO02677	WWBZ02000016.1	2942558	2943925	+	1254	protein_coding	Cys/Met metabolism pyridoxal phosphate-dependent enzyme && P31373.2 RecName: Full=Cystathionine gamma-lyase; AltName: Full=Gamma-cystathionase; AltName: Full=Sulfur transfer protein 1 && PF01053:Cys/Met metabolism PLP-dependent enzyme	Cys_Met_Meta_PP
BOTSDO00705	258.127	566.835	95.6381	87.1218	412.481	91.38	2.17594	1.60925e-08	1.14758e-07	GTA08_BOTSDO00705	WWBZ02000001.1	2432812	2434779	-	1857	protein_coding	putative flavin-binding monooxygenase protein && Q00730.2 RecName: Full=Putative sterigmatocystin biosynthesis monooxygenase stcW && PF13738:Pyridine nucleotide-disulphide oxidoreductase	-
BOTSDO12256	667.834	849.739	1699.89	1921.8	758.787	1810.85	-1.25474	1.62662e-08	1.15924e-07	GTA08_BOTSDO12256	WWBZ02000007.1	795519	797581	+	1803	protein_coding	Carboxyl transferase && Q9V9A7.1 RecName: Full=Probable methylcrotonoyl-CoA carboxylase beta chain, mitochondrial; Short=MCCase subunit beta; AltName: Full=3-methylcrotonyl-CoA carboxylase 2; AltName: Full=3-methylcrotonyl-CoA carboxylase non-biotin-containing subunit; AltName: Full=3-methylcrotonyl-CoA:carbon dioxide ligase subunit beta; Flags: Precursor && PF01039:Carboxyl transferase domain	Carboxyl_trans
BOTSDO13271	4574.89	4663.83	1595	2283.96	4619.36	1939.48	1.25154	1.63497e-08	1.16445e-07	GTA08_BOTSDO13271	WWBZ02000011.1	380036	384396	-	4194	protein_coding	hypothetical protein && Q06315.1 RecName: Full=Protein SKG3; AltName: Full=Suppressor of lethality of KEX2-GAS1 double null mutant protein 3 && -	-
novel.475	664.539	549.409	2104.04	1310.24	606.974	1707.14	-1.4916	1.6489e-08	1.17363e-07	-	WWBZ02000062.1	2308590	2309370	+	562	-	PF08038:TOM7 family	-
BOTSDO03473	156610	142015	70091.4	38286.6	149313	54189	1.46229	1.66562e-08	1.18478e-07	GTA08_BOTSDO03473	WWBZ02000022.1	259790	260893	-	1041	protein_coding	hypothetical protein && - && PF05368:NmrA-like family	NmrA
BOTSDO10489	238.355	261.379	52.4467	69.185	249.867	60.8158	2.03466	1.67811e-08	1.19291e-07	GTA08_BOTSDO10489	WWBZ02000073.1	3396029	3397960	+	1779	protein_coding	putative glyoxal oxidase protein && Q9FYG4.1 RecName: Full=Aldehyde oxidase GLOX1; AltName: Full=Glyoxal oxidase 1; Flags: Precursor && PF09118:Domain of unknown function (DUF1929)|PF07250:Glyoxal oxidase N-terminus	-
BOTSDO04757	581.06	583.235	229.326	156.307	582.147	192.816	1.59725	1.74961e-08	1.24246e-07	GTA08_BOTSDO04757	WWBZ02000022.1	4509862	4511446	+	1527	protein_coding	3-beta hydroxysteroid dehydrogenase/isomerase && - && PF01073:3-beta hydroxysteroid dehydrogenase/isomerase family	-
BOTSDO01572	342.705	365.931	96.6665	116.162	354.318	106.414	1.73323	1.75003e-08	1.24246e-07	GTA08_BOTSDO01572	WWBZ02000001.1	5365527	5366524	+	888	protein_coding	hypothetical protein && - && PF11327:Protein of unknown function (DUF3129)	-
BOTSDO13352	598.635	557.609	227.269	161.432	578.122	194.35	1.57543	1.76661e-08	1.25344e-07	GTA08_BOTSDO13352	WWBZ02000011.1	624177	625517	+	1002	protein_coding	Short-chain dehydrogenase/reductase SDR && O74959.1 RecName: Full=Uncharacterized oxidoreductase C736.13 && PF00106:short chain dehydrogenase	adh_short
BOTSDO04347	1376.31	939.941	2850.63	2845.12	1158.13	2847.88	-1.29843	1.77285e-08	1.25708e-07	GTA08_BOTSDO04347	WWBZ02000022.1	3120540	3122552	-	1455	protein_coding	Fumarate lyase && P30566.2 RecName: Full=Adenylosuccinate lyase; Short=ADSL; Short=ASL; AltName: Full=Adenylosuccinase; Short=ASase && PF00206:Lyase|PF10397:Adenylosuccinate lyase C-terminus	-
BOTSDO02599	259.225	147.602	689.006	639.747	203.414	664.377	-1.70897	1.77758e-08	1.25964e-07	GTA08_BOTSDO02599	WWBZ02000016.1	2701138	2701636	+	378	protein_coding	Cgr1 && Q2TVY9.1 RecName: Full=rRNA-processing protein cgrA && PF03879:Cgr1 family	-
BOTSDO09322	12.0825	12.3002	143.971	88.8301	12.1914	116.401	-3.25285	1.80787e-08	1.27949e-07	GTA08_BOTSDO09322	WWBZ02000062.1	3006904	3010119	+	3054	protein_coding	hypothetical protein && - && -	-
BOTSDO05381	276.8	202.953	606.736	847.302	239.877	727.019	-1.60131	1.81873e-08	1.28637e-07	GTA08_BOTSDO05381	WWBZ02000033.1	1925307	1927627	-	2274	protein_coding	Helicase && O42945.1 RecName: Full=Probable pre-mRNA-splicing factor ATP-dependent RNA helicase prp43 && PF04408:Helicase associated domain (HA2)|PF07717:Oligonucleotide/oligosaccharide-binding (OB)-fold|PF00270:DEAD/DEAH box helicase|PF00271:Helicase conserved C-terminal domain	DUF1605
BOTSDO02118	3407.27	3641.89	1504.5	1757.81	3524.58	1631.16	1.11127	1.82249e-08	1.28822e-07	GTA08_BOTSDO02118	WWBZ02000016.1	1224725	1227928	-	2931	protein_coding	hypothetical protein && Q99MY8.3 RecName: Full=Histone-lysine N-methyltransferase ASH1L; AltName: Full=ASH1-like protein; AltName: Full=Absent small and homeotic disks protein 1 homolog && PF00856:SET domain	SET
BOTSDO02575	210.895	162.978	542.978	544.084	186.936	543.531	-1.54078	1.82944e-08	1.29232e-07	GTA08_BOTSDO02575	WWBZ02000016.1	2632094	2633018	-	852	protein_coding	rRNA-processing protein utp23 && O74862.1 RecName: Full=rRNA-processing protein utp23; AltName: Full=U three protein 23 && PF04900:Fcf1	-
BOTSDO04566	10403.1	9805.32	5145.95	4810.49	10104.2	4978.22	1.0213	1.83128e-08	1.29281e-07	GTA08_BOTSDO04566	WWBZ02000022.1	3859462	3861089	+	1458	protein_coding	Glycolipid anchored surface protein GAS1 && B0Y8H9.1 RecName: Full=1,3-beta-glucanosyltransferase gel2; AltName: Full=Glucan elongating glucanosyltransferase 2; Flags: Precursor >P0C954.1 RecName: Full=1,3-beta-glucanosyltransferase gel2; AltName: Full=Glucan elongating glucanosyltransferase 2; Flags: Precursor && PF03198:Glucanosyltransferase	-
novel.401	430.577	426.407	139.858	146.911	428.492	143.385	1.57882	1.87431e-08	1.32153e-07	-	WWBZ02000040.1	2207077	2210092	-	2863	-	-	-
BOTSDO13332	14656.1	12373	6794.42	5232.43	13514.5	6013.43	1.16837	1.94599e-08	1.37121e-07	GTA08_BOTSDO13332	WWBZ02000011.1	577022	577817	-	501	protein_coding	hypothetical protein && - && -	-
BOTSDO01281	160.368	132.227	437.056	450.983	146.298	444.02	-1.60267	1.95435e-08	1.37624e-07	GTA08_BOTSDO01281	WWBZ02000001.1	4184099	4185665	-	1515	protein_coding	tRNA methyltransferase complex GCD14 subunit && Q4WUT7.1 RecName: Full=tRNA (adenine(58)-N(1))-methyltransferase catalytic subunit trm61; AltName: Full=tRNA(m1A58)-methyltransferase subunit trm61; Short=tRNA(m1A58)MTase subunit trm61 && PF08704:tRNA methyltransferase complex GCD14 subunit	-
BOTSDO12181	8341.34	7616.9	3870.77	2401.83	7979.12	3136.3	1.34749	2.02247e-08	1.42332e-07	GTA08_BOTSDO12181	WWBZ02000007.1	515737	517488	-	1752	protein_coding	hypothetical protein && B2VS19.1 RecName: Full=Mitochondrial distribution and morphology protein 34 && -	-
BOTSDO04575	1627.85	1680	3282.55	3779.55	1653.92	3531.05	-1.09431	2.06813e-08	1.45454e-07	GTA08_BOTSDO04575	WWBZ02000022.1	3882485	3883707	-	774	protein_coding	hypothetical protein && Q10446.1 RecName: Full=Uncharacterized protein C12B10.13 && PF08513:LisH|PF10607:CTLH/CRA C-terminal to LisH motif domain	-
BOTSDO08795	206.501	178.353	40.1063	41.8526	192.427	40.9795	2.23027	2.15321e-08	1.51343e-07	GTA08_BOTSDO08795	WWBZ02000062.1	975046	976196	-	1005	protein_coding	short-chain dehydrogenase && O74959.1 RecName: Full=Uncharacterized oxidoreductase C736.13 && PF00106:short chain dehydrogenase	adh_short
BOTSDO12032	1091.82	1290.5	2660.39	2562.41	1191.16	2611.4	-1.13222	2.17225e-08	1.52587e-07	GTA08_BOTSDO12032	WWBZ02000002.1	1784894	1791574	+	6402	protein_coding	Prefoldin && - && -	-
BOTSDO01969	445.955	492.008	1067.44	1153.08	468.982	1110.26	-1.24326	2.18838e-08	1.53528e-07	GTA08_BOTSDO01969	WWBZ02000016.1	677107	680891	+	3429	protein_coding	PAB-dependent poly(A)-specific ribonuclease subunit PAN2 && Q0UPL5.1 RecName: Full=PAB-dependent poly(A)-specific ribonuclease subunit PAN2; AltName: Full=PAB1P-dependent poly(A)-nuclease; AltName: Full=PAN deadenylation complex catalytic subunit 2 && PF00929:Exonuclease|PF13423:Ubiquitin carboxyl-terminal hydrolase	Exonuc_X-T
BOTSDO07064	37.346	48.1758	196.418	204.138	42.7609	200.278	-2.22601	2.21328e-08	1.55178e-07	GTA08_BOTSDO07064	WWBZ02000040.1	3273274	3274665	-	1392	protein_coding	hypothetical protein && - && PF10180:Uncharacterised conserved protein (DUF2373)	-
BOTSDO03812	16468.5	15891.9	8366.79	7820.46	16180.2	8093.63	0.999399	2.2622e-08	1.58509e-07	GTA08_BOTSDO03812	WWBZ02000022.1	1463637	1466141	-	2142	protein_coding	Transketolase && Q9URM2.1 RecName: Full=Probable transketolase; Short=TK && PF00456:Transketolase, thiamine diphosphate binding domain|PF02780:Transketolase, C-terminal domain|PF02779:Transketolase, pyrimidine binding domain	-
BOTSDO02137	5463.5	6440.18	2969.92	2401.83	5951.84	2685.88	1.14822	2.26959e-08	1.58928e-07	GTA08_BOTSDO02137	WWBZ02000016.1	1276846	1282010	-	4197	protein_coding	putative phosphoribosylaminoimidazole-succinocarboxamide synthase protein && Q8K274.2 RecName: Full=Ketosamine-3-kinase; AltName: Full=Fructosamine-3-kinase-related protein && PF11915:Protein of unknown function (DUF3433)|PF03881:Fructosamine kinase	Fructosamin_kin
BOTSDO03139	327.327	332.106	817.552	808.012	329.716	812.782	-1.30156	2.29295e-08	1.60464e-07	GTA08_BOTSDO03139	WWBZ02000016.1	4486386	4486837	+	399	protein_coding	Glutathione-dependent formaldehyde-activating family GFA && - && PF04828:Glutathione-dependent formaldehyde-activating enzyme	-
BOTSDO03817	511.86	340.306	1116.81	1172.73	426.083	1144.77	-1.42671	2.32633e-08	1.62698e-07	GTA08_BOTSDO03817	WWBZ02000022.1	1484881	1486236	-	1236	protein_coding	Eukaryotic rRNA processing && P36049.1 RecName: Full=rRNA-processing protein EBP2; AltName: Full=EBNA1-binding protein homolog && PF05890:Eukaryotic rRNA processing protein EBP2	-
BOTSDO09795	3475.38	4312.25	1669.04	1850.06	3893.81	1759.55	1.14587	2.34166e-08	1.63669e-07	GTA08_BOTSDO09795	WWBZ02000073.1	793670	799156	+	2784	protein_coding	General substrate transporter && Q9C101.1 RecName: Full=Uncharacterized MFS-type transporter PB1E7.08c && PF00083:Sugar (and other) transporter	Sugar_tr
BOTSDO08178	272.406	324.93	45.2481	88.8301	298.668	67.0391	2.14779	2.39017e-08	1.66852e-07	GTA08_BOTSDO08178	WWBZ02000051.1	2649058	2651336	+	1782	protein_coding	Glycoside hydrolase family 1 && Q75I93.1 RecName: Full=Beta-glucosidase 7; Short=Os3bglu7; Flags: Precursor && PF00232:Glycosyl hydrolase family 1	Glyco_hydro_1
BOTSDO03236	1115.99	1110.09	439.113	503.086	1113.04	471.099	1.23965	2.44066e-08	1.70271e-07	GTA08_BOTSDO03236	WWBZ02000016.1	4754553	4757502	-	2667	protein_coding	hypothetical protein && Q5BEK1.1 RecName: Full=Asperfuranone cluster transcription factor afoA; AltName: Full=Asperfuranone biosynthesis protein A && PF00172:Fungal Zn(2)-Cys(6) binuclear cluster domain|PF04082:Fungal specific transcription factor domain	Fungal_trans
BOTSDO10904	147.187	108.652	379.467	459.525	127.92	419.496	-1.71538	2.44552e-08	1.70504e-07	GTA08_BOTSDO10904	WWBZ02000082.1	1302556	1303695	+	1140	protein_coding	putative u3 small nucleolar ribonucleoprotein lcp5 && Q09713.1 RecName: Full=Uncharacterized protein C18B11.06 && PF04000:Sas10/Utp3/C1D family	-
BOTSDO00939	4027.88	4081.62	2043.37	1869.7	4054.75	1956.53	1.05148	2.51441e-08	1.75199e-07	GTA08_BOTSDO00939	WWBZ02000001.1	3150488	3151519	-	843	protein_coding	Protein-tyrosine phosphatase SIW14-like protein && P53965.1 RecName: Full=Tyrosine-protein phosphatase SIW14 && PF03162:Tyrosine phosphatase family	-
BOTSDO13300	976.488	999.392	434.999	289.552	987.94	362.276	1.44945	2.54305e-08	1.77085e-07	GTA08_BOTSDO13300	WWBZ02000011.1	476403	477095	+	693	protein_coding	hypothetical protein && - && -	-
BOTSDO09296	253.733	263.429	679.751	655.122	258.581	667.436	-1.36776	2.55091e-08	1.77523e-07	GTA08_BOTSDO09296	WWBZ02000062.1	2899885	2900806	-	777	protein_coding	putative 5-profar isomerase && Q7RXQ8.1 RecName: Full=1-(5-phosphoribosyl)-5-[(5-phosphoribosylamino)methylideneamino] imidazole-4-carboxamide isomerase; AltName: Full=5-proFAR isomerase; AltName: Full=Phosphoribosylformimino-5-aminoimidazole carboxamide ribotide isomerase && PF00977:Histidine biosynthesis protein	-
BOTSDO09417	1362.03	1230.02	3282.55	2587.18	1296.03	2934.86	-1.17906	2.64164e-08	1.83609e-07	GTA08_BOTSDO09417	WWBZ02000062.1	3298621	3299946	+	1326	protein_coding	Tryptophanyl-tRNA synthetase class Ib && P46672.2 RecName: Full=tRNA-aminoacylation cofactor ARC1; AltName: Full=Acyl-RNA-complex protein 1; AltName: Full=GU4 nucleic-binding protein 1; Short=G4p1 protein; AltName: Full=P42; AltName: Full=tRNA-interacting factor ARC1 && PF14497:Glutathione S-transferase, C-terminal domain|PF01588:Putative tRNA binding domain	-
BOTSDO10852	796.349	731.862	1580.6	1957.68	764.106	1769.14	-1.21167	2.737e-08	1.9012e-07	GTA08_BOTSDO10852	WWBZ02000082.1	1121862	1122626	+	543	protein_coding	putative mitochondrial 54s ribosomal protein 19 protein && P53875.1 RecName: Full=54S ribosomal protein L19, mitochondrial; AltName: Full=YmL19; Flags: Precursor && PF03946:Ribosomal protein L11, N-terminal domain|PF00298:Ribosomal protein L11, RNA binding domain	-
BOTSDO01420	611.815	390.532	1284.43	1426.41	501.174	1355.42	-1.43622	2.76921e-08	1.92239e-07	GTA08_BOTSDO01420	WWBZ02000001.1	4771752	4772926	+	1038	protein_coding	NmrA-like protein && P23762.2 RecName: Full=Nitrogen metabolite repression protein nmr; AltName: Full=Negative-acting nitrogen regulatory protein nmr; AltName: Full=Nitrogen metabolite regulation protein; Short=NMR && PF05368:NmrA-like family	NmrA
BOTSDO02909	168.057	142.477	462.765	450.983	155.267	456.874	-1.55764	2.7781e-08	1.92737e-07	GTA08_BOTSDO02909	WWBZ02000016.1	3783699	3784340	+	570	protein_coding	Nuclear transport factor 2 Eukaryote && - && -	-
BOTSDO00655	450.349	439.732	1219.64	969.444	445.041	1094.54	-1.29786	2.80491e-08	1.94477e-07	GTA08_BOTSDO00655	WWBZ02000001.1	2254437	2255258	+	717	protein_coding	putative pre-mrna-splicing factor cwc15 && Q5B020.1 RecName: Full=Pre-mRNA-splicing factor cwc15 && PF04889:Cwf15/Cwc15 cell cycle control protein	-
novel.335	553.6	446.908	186.134	138.37	500.254	162.252	1.62679	2.84453e-08	1.97075e-07	-	WWBZ02000033.1	1671027	1674063	+	3037	-	-	-
BOTSDO04046	1948.58	1655.4	3904.71	3760.76	1801.99	3832.73	-1.08888	2.84588e-08	1.97075e-07	GTA08_BOTSDO04046	WWBZ02000022.1	2172375	2176632	+	3312	protein_coding	Chaperonin TCP-1 conserved site && P87153.1 RecName: Full=Probable T-complex protein 1 subunit eta; Short=TCP-1-eta; AltName: Full=CCT-eta && PF01490:Transmembrane amino acid transporter protein|PF00118:TCP-1/cpn60 chaperonin family	Aa_trans
BOTSDO04832	429.479	467.408	160.425	146.911	448.443	153.668	1.54617	2.89039e-08	2.00034e-07	GTA08_BOTSDO04832	WWBZ02000022.1	4724350	4725513	+	1002	protein_coding	Methyltransferase type 12 && M2SNN6.1 RecName: Full=Secondary metabolism regulator LAE1; AltName: Full=Methyltransferase LAE1; AltName: Full=Velvet complex subunit LAE1 && PF13489:Methyltransferase domain	-
BOTSDO04091	132.908	95.3266	338.333	458.671	114.117	398.502	-1.80648	2.92715e-08	2.02454e-07	GTA08_BOTSDO04091	WWBZ02000022.1	2290111	2292166	-	1995	protein_coding	putative recombination hotspot-binding protein && O74857.1 RecName: Full=DNA-directed RNA polymerase III subunit rpc4; Short=RNA polymerase III subunit C4; AltName: Full=RNA polymerase III subunit C53 && PF05132:RNA polymerase III RPC4	-
BOTSDO09699	182.336	187.578	482.304	556.896	184.957	519.6	-1.49063	3.0004e-08	2.07393e-07	GTA08_BOTSDO09699	WWBZ02000073.1	477867	479337	+	1335	protein_coding	putative double-stranded RNA-binding protein && - && -	-
BOTSDO08090	1856.32	1922.93	917.303	696.12	1889.62	806.712	1.22889	3.03941e-08	2.0996e-07	GTA08_BOTSDO08090	WWBZ02000051.1	2375415	2376857	+	1443	protein_coding	Cation efflux protein && Q6Z7K5.1 RecName: Full=Metal tolerance protein 3; Short=OsMTP3 && PF01545:Cation efflux family|PF16916:Dimerisation domain of Zinc Transporter	-
BOTSDO11540	3696.16	4325.57	1901.45	1897.03	4010.86	1899.24	1.07855	3.04793e-08	2.1042e-07	GTA08_BOTSDO11540	WWBZ02000002.1	46995	48641	-	1293	protein_coding	Thiolase && Q05493.1 RecName: Full=3-ketoacyl-CoA thiolase, peroxisomal; AltName: Full=Acetyl-CoA acyltransferase; AltName: Full=Beta-ketothiolase; AltName: Full=Peroxisomal 3-oxoacyl-CoA thiolase; Flags: Precursor && PF00108:Thiolase, N-terminal domain|PF02803:Thiolase, C-terminal domain	Thiolase_N
BOTSDO04036	503.073	547.359	204.645	161.432	525.216	183.038	1.52303	3.05725e-08	2.10933e-07	GTA08_BOTSDO04036	WWBZ02000022.1	2141199	2142159	+	816	protein_coding	Glutathione S-transferase && P49332.1 RecName: Full=Probable glutathione S-transferase parC; AltName: Full=Auxin-regulated protein parC && PF13417:Glutathione S-transferase, N-terminal domain	-
BOTSDO07464	4452.96	4363.5	1357.44	2154.13	4408.23	1755.79	1.32749	3.06125e-08	2.1108e-07	GTA08_BOTSDO07464	WWBZ02000051.1	375622	388344	+	10251	protein_coding	phospholipid-transporting ATPase DNF1 && P32660.2 RecName: Full=Phospholipid-transporting ATPase DNF1; AltName: Full=Flippase DNF1 && PF16212:Phospholipid-translocating P-type ATPase C-terminal|PF16209:Phospholipid-translocating ATPase N-terminal|PF12710:haloacid dehalogenase-like hydrolase|PF13087:AAA domain|PF12726:SEN1 N terminal|PF13086:AAA domain	-
BOTSDO07281	400.92	212.179	78.1559	53.8105	306.549	65.9832	2.21948	3.10003e-08	2.13623e-07	GTA08_BOTSDO07281	WWBZ02000040.1	3983947	3985224	-	1173	protein_coding	Cytochrome b5 && Q03529.1 RecName: Full=Ceramide very long chain fatty acid hydroxylase SCS7; Short=Ceramide VLCFA hydroxylase SCS7; AltName: Full=Suppressor of calcium sensitivity 7 && PF04116:Fatty acid hydroxylase superfamily|PF00173:Cytochrome b5-like Heme/Steroid binding domain	-
BOTSDO10618	164.762	172.203	472.02	481.732	168.482	476.876	-1.50091	3.18296e-08	2.19079e-07	GTA08_BOTSDO10618	WWBZ02000082.1	320070	320999	+	753	protein_coding	dash subunit spc34 && - && PF08657:DASH complex subunit Spc34	-
BOTSDO05981	1289.54	1200.3	511.098	569.708	1244.92	540.403	1.20333	3.1831e-08	2.19079e-07	GTA08_BOTSDO05981	WWBZ02000033.1	3906066	3909884	+	3819	protein_coding	SNF2-related protein && Q9UR24.1 RecName: Full=DNA repair protein rhp26; AltName: Full=RAD26 homolog && PF00271:Helicase conserved C-terminal domain|PF00176:SNF2 family N-terminal domain	SNF2_N
BOTSDO08114	1521.3	1577.5	605.708	740.535	1549.4	673.122	1.20199	3.22586e-08	2.21886e-07	GTA08_BOTSDO08114	WWBZ02000051.1	2454435	2457254	+	2820	protein_coding	hypothetical protein && P47139.2 RecName: Full=Uncharacterized protein YJR098C && -	-
BOTSDO04338	748.019	1569.3	292.056	375.82	1158.66	333.938	1.79422	3.23686e-08	2.22507e-07	GTA08_BOTSDO04338	WWBZ02000022.1	3096942	3097835	-	894	protein_coding	hypothetical protein && - && PF05648:Peroxisomal biogenesis factor 11 (PEX11)	-
BOTSDO10439	3098.62	2788.05	6200.02	5854.24	2943.33	6027.13	-1.03404	3.28501e-08	2.25679e-07	GTA08_BOTSDO10439	WWBZ02000073.1	3087346	3089580	+	2235	protein_coding	putative extracellular serine-threonine rich protein && - && -	-
BOTSDO11926	999.555	1040.39	2368.33	2067.01	1019.97	2217.67	-1.12026	3.32911e-08	2.28569e-07	GTA08_BOTSDO11926	WWBZ02000002.1	1468745	1471024	-	2220	protein_coding	hypothetical protein && Q54RJ4.1 RecName: Full=Probable serine/threonine-protein kinase iksA; AltName: Full=Ira1 kinase suppressor protein A && PF00069:Protein kinase domain	Pkinase
BOTSDO01090	106.546	111.727	307.482	445.005	109.136	376.243	-1.78662	3.50528e-08	2.40214e-07	GTA08_BOTSDO01090	WWBZ02000001.1	3634768	3636051	+	1284	protein_coding	putative wd repeat protein && Q0USG2.1 RecName: Full=Probable cytosolic iron-sulfur protein assembly protein 1 && -	-
BOTSDO05702	1200.56	1210.55	523.439	540.668	1205.55	532.053	1.17989	3.50726e-08	2.40214e-07	GTA08_BOTSDO05702	WWBZ02000033.1	2942890	2944956	-	2067	protein_coding	FAD-binding 8 && P53746.1 RecName: Full=Ferric reductase transmembrane component 4; AltName: Full=Ferric-chelate reductase 4; Flags: Precursor && PF01794:Ferric reductase like transmembrane component	Ferric_reduct
BOTSDO10095	420.692	394.632	117.234	146.911	407.662	132.073	1.62352	3.71518e-08	2.54146e-07	GTA08_BOTSDO10095	WWBZ02000073.1	1838377	1839255	+	738	protein_coding	hypothetical protein && - && -	-
BOTSDO07854	48.3301	12.3002	295.141	167.411	30.3152	231.276	-2.93712	3.74082e-08	2.55744e-07	GTA08_BOTSDO07854	WWBZ02000051.1	1651403	1652584	+	1182	protein_coding	Alpha/beta hydrolase fold-1 && - && PF12697:Alpha/beta hydrolase family	-
BOTSDO05040	3423.75	3387.68	1712.23	1586.13	3405.72	1649.18	1.04637	3.75239e-08	2.56379e-07	GTA08_BOTSDO05040	WWBZ02000033.1	731812	734928	-	3117	protein_coding	hypothetical protein && - && PF05729:NACHT domain	NACHT
BOTSDO09303	115.333	117.877	465.85	322.009	116.605	393.93	-1.75493	3.7765e-08	2.5787e-07	GTA08_BOTSDO09303	WWBZ02000062.1	2918623	2919265	-	582	protein_coding	hypothetical protein && - && -	-
BOTSDO07826	343.803	404.882	861.771	993.359	374.342	927.565	-1.30905	3.86377e-08	2.63509e-07	GTA08_BOTSDO07826	WWBZ02000051.1	1573366	1578412	+	4722	protein_coding	hypothetical protein && Q556Z3.1 RecName: Full=Trafficking protein particle complex subunit 10; AltName: Full=Trafficking protein particle complex subunit TMEM1; AltName: Full=Transport protein particle subunit TMEM1; Short=TRAPP subunit TMEM1 && PF12584:Trafficking protein particle complex subunit 10, TRAPPC10	-
BOTSDO05136	45.0349	46.1258	192.305	209.263	45.5803	200.784	-2.13941	3.87724e-08	2.64268e-07	GTA08_BOTSDO05136	WWBZ02000033.1	1032679	1034049	+	1131	protein_coding	ribonuclease p 40kda subunit && - && PF08584:Ribonuclease P 40kDa (Rpp40) subunit	-
BOTSDO03800	542.616	469.458	1175.42	1171.02	506.037	1173.22	-1.21347	3.98549e-08	2.71481e-07	GTA08_BOTSDO03800	WWBZ02000022.1	1415259	1416336	+	945	protein_coding	hypothetical protein && - && PF10806:SAM35, subunit of SAM coomplex|PF14497:Glutathione S-transferase, C-terminal domain	-
novel.310	949.028	833.339	391.808	298.093	891.184	344.951	1.37081	3.99777e-08	2.72153e-07	-	WWBZ02000022.1	2313650	2316377	-	2674	-	-	-
BOTSDO05742	2763.6	2421.09	675.637	1195.79	2592.35	935.713	1.46901	4.10184e-08	2.79069e-07	GTA08_BOTSDO05742	WWBZ02000033.1	3050209	3051852	-	1644	protein_coding	Glycoside hydrolase family 32 && - && PF00251:Glycosyl hydrolases family 32 N-terminal domain	-
BOTSDO11971	224.076	151.703	624.219	517.606	187.889	570.912	-1.60412	4.12176e-08	2.80254e-07	GTA08_BOTSDO11971	WWBZ02000002.1	1596006	1597162	-	999	protein_coding	hypothetical protein && Q6PGC7.1 RecName: Full=Solute carrier family 35 member E3 && PF03151:Triose-phosphate Transporter family	-
BOTSDO01736	249.34	185.528	53.4751	46.1233	217.434	49.7992	2.12819	4.13961e-08	2.81299e-07	GTA08_BOTSDO01736	WWBZ02000001.1	6019830	6023902	-	3159	protein_coding	putative transporter && P09437.2 RecName: Full=Cytochrome b2, mitochondrial; AltName: Full=L-lactate dehydrogenase [Cytochrome]; AltName: Full=L-lactate ferricytochrome C oxidoreductase; Short=L-LCR; Flags: Precursor && PF00173:Cytochrome b5-like Heme/Steroid binding domain|PF07690:Major Facilitator Superfamily|PF01070:FMN-dependent dehydrogenase	FMN_dh
BOTSDO13361	7688.88	4235.37	15474.9	16346.4	5962.13	15910.7	-1.41618	4.28928e-08	2.91293e-07	GTA08_BOTSDO13361	WWBZ02000011.1	661037	663181	+	1845	protein_coding	Heat shock protein Hsp70 && P87222.2 RecName: Full=Heat shock protein SSB1 && PF00012:Hsp70 protein|PF10712:NAD-specific glutamate dehydrogenase	HSP70
BOTSDO03691	2810.84	2966.4	1462.34	1185.54	2888.62	1323.94	1.12605	4.42823e-08	3.00548e-07	GTA08_BOTSDO03691	WWBZ02000022.1	1054807	1055896	-	1029	protein_coding	hypothetical protein && - && -	-
BOTSDO10534	433.873	479.708	1007.8	1147.1	456.79	1077.45	-1.23811	4.55453e-08	3.08747e-07	GTA08_BOTSDO10534	WWBZ02000082.1	11185	14563	+	3150	protein_coding	ribosomal protein l19 && - && PF13515:Fusaric acid resistance protein-like	-
BOTSDO09462	430.577	462.283	1240.21	959.194	446.43	1099.7	-1.2999	4.62278e-08	3.13186e-07	GTA08_BOTSDO09462	WWBZ02000062.1	3430201	3431045	-	735	protein_coding	hypothetical protein && Q8TG90.1 RecName: Full=3,4-dihydroxy-2-butanone 4-phosphate synthase; Short=DHBP synthase && PF00926:3,4-dihydroxy-2-butanone 4-phosphate synthase	DHBP_synthase
BOTSDO06510	419.593	397.707	115.177	149.474	408.65	132.325	1.62394	4.6705e-08	3.16228e-07	GTA08_BOTSDO06510	WWBZ02000040.1	1444293	1446373	-	1605	protein_coding	putative carboxylesterase protein && O94493.2 RecName: Full=Uncharacterized esterase/lipase C417.12 && PF00135:Carboxylesterase family	COesterase
BOTSDO13811	565.682	466.383	174.822	191.326	516.033	183.074	1.49392	4.73213e-08	3.20209e-07	GTA08_BOTSDO13811	WWBZ02000013.1	752713	753693	-	981	protein_coding	hypothetical protein && - && -	-
BOTSDO06475	18.673	19.4753	132.659	122.141	19.0742	127.4	-2.73885	4.74297e-08	3.20556e-07	GTA08_BOTSDO06475	WWBZ02000040.1	1208824	1210456	+	1308	protein_coding	hypothetical protein && - && -	-
BOTSDO05739	81.2825	126.077	352.73	368.132	103.68	360.431	-1.79577	4.92833e-08	3.32884e-07	GTA08_BOTSDO05739	WWBZ02000033.1	3041708	3042531	+	720	protein_coding	DASH complex subunit duo1 && - && PF08651:DASH complex subunit Duo1	-
BOTSDO10796	2178.15	2187.39	4344.85	4439.8	2182.77	4392.32	-1.00884	4.94971e-08	3.34128e-07	GTA08_BOTSDO10796	WWBZ02000082.1	947464	951484	-	3144	protein_coding	Quinoprotein amine dehydrogenase beta chain-like protein && Q1MTR3.1 RecName: Full=Vacuolar import and degradation protein 27 && PF00366:Ribosomal protein S17|PF08553:VID27 cytoplasmic protein	-
BOTSDO02251	3535.79	3662.39	9223.42	6748.52	3599.09	7985.97	-1.14971	4.99255e-08	3.36817e-07	GTA08_BOTSDO02251	WWBZ02000016.1	1616706	1617670	-	600	protein_coding	translation initiation factor sui1 && P79060.3 RecName: Full=Protein translation factor sui1 && PF01253:Translation initiation factor SUI1	SUI1
BOTSDO07829	213.092	201.928	497.73	694.412	207.51	596.071	-1.52345	5.0963e-08	3.43611e-07	GTA08_BOTSDO07829	WWBZ02000051.1	1591680	1593797	-	1923	protein_coding	RNA polymerase III Rpc82 C -terminal && Q1DTR6.1 RecName: Full=DNA-directed RNA polymerase III subunit RPC-3; Short=RNA polymerase III subunit C3 && PF05645:RNA polymerase III subunit RPC82|PF08221:RNA polymerase III subunit RPC82 helix-turn-helix domain	RNA_pol_Rpc82
BOTSDO08635	303.162	393.607	66.8438	114.454	348.384	90.649	1.93705	5.20446e-08	3.50483e-07	GTA08_BOTSDO08635	WWBZ02000062.1	319467	320376	+	804	protein_coding	putative short chain dehydrogenase reductase family && Q9Y6Z9.1 RecName: Full=Sorbose reductase sou1; AltName: Full=Sorbitol utilization protein sou1 && PF00106:short chain dehydrogenase	adh_short
BOTSDO13046	264.717	233.704	49.3616	73.4556	249.211	61.4086	2.01504	5.32235e-08	3.58208e-07	GTA08_BOTSDO13046	WWBZ02000009.1	1090332	1092242	+	1554	protein_coding	cytochrome p450 && O00061.1 RecName: Full=Cytochrome P450 67; AltName: Full=CYPLXVII; AltName: Full=Planta-induced rust protein 16, partial [Uromyces viciae-fabae] && PF00067:Cytochrome P450	p450
BOTSDO01226	349.295	301.355	105.922	90.5383	325.325	98.2301	1.72932	5.34746e-08	3.59683e-07	GTA08_BOTSDO01226	WWBZ02000001.1	4018307	4018774	+	381	protein_coding	Aminotransferase class IV && - && PF10260:Uncharacterized conserved domain (SAYSvFN)	-
BOTSDO03454	695.295	766.713	314.68	228.054	731.004	271.367	1.4319	5.48069e-08	3.68424e-07	GTA08_BOTSDO03454	WWBZ02000022.1	210766	211689	+	804	protein_coding	Glutathione S-transferase && - && PF14497:Glutathione S-transferase, C-terminal domain	-
BOTSDO13449	393.231	272.655	796.984	1066.82	332.943	931.9	-1.48624	5.5639e-08	3.73794e-07	GTA08_BOTSDO13449	WWBZ02000012.1	275030	277246	-	2217	protein_coding	Bacterial Fmu (Sun)/eukaryotic nucleolar NOL1/Nop2p && O94268.1 RecName: Full=25S rRNA (cytosine-C(5))-methyltransferase nop2; AltName: Full=Nucleolar protein 2 && PF17125:N-terminal domain of 16S rRNA methyltransferase RsmF|PF01189:16S rRNA methyltransferase RsmF	-
BOTSDO00908	927.06	962.491	425.744	371.549	944.775	398.646	1.24573	5.598e-08	3.75861e-07	GTA08_BOTSDO00908	WWBZ02000001.1	3058911	3059982	+	861	protein_coding	hypothetical protein && - && -	-
BOTSDO09969	296.571	311.605	83.2977	97.3714	304.088	90.3346	1.7492	5.62514e-08	3.77458e-07	GTA08_BOTSDO09969	WWBZ02000073.1	1344324	1345394	+	1071	protein_coding	hypothetical protein && - && PF13816:Haem-containing dehydratase	-
BOTSDO08156	3039.31	1916.78	5628.25	6756.21	2478.04	6192.23	-1.32149	5.65761e-08	3.79315e-07	GTA08_BOTSDO08156	WWBZ02000051.1	2579655	2580969	+	975	protein_coding	Fibrillarin && Q9HE26.2 RecName: Full=rRNA 2'-O-methyltransferase fibrillarin; AltName: Full=Histone-glutamine methyltransferase && PF01269:Fibrillarin	-
BOTSDO13341	1759.66	1862.46	886.452	649.143	1811.06	767.798	1.23907	5.65956e-08	3.79315e-07	GTA08_BOTSDO13341	WWBZ02000011.1	601865	602652	+	621	protein_coding	hypothetical protein && - && PF13462:Thioredoxin	-
BOTSDO05361	198.813	188.603	522.41	520.168	193.708	521.289	-1.42839	5.69005e-08	3.80976e-07	GTA08_BOTSDO05361	WWBZ02000033.1	1813813	1814800	-	918	protein_coding	Tetratricopeptide-like helical && Q91Z38.1 RecName: Full=Tetratricopeptide repeat protein 1; Short=TPR repeat protein 1 && PF13414:TPR repeat	-
BOTSDO00688	428.381	171.178	969.75	1277.79	299.779	1123.77	-1.90789	5.6911e-08	3.80976e-07	GTA08_BOTSDO00688	WWBZ02000001.1	2369962	2384836	+	14808	protein_coding	Midasin && Q12019.1 RecName: Full=Midasin; AltName: Full=MIDAS-containing protein; AltName: Full=Ribosome export/assembly protein 1 && PF07728:AAA domain (dynein-related subfamily)	AAA_5
BOTSDO08864	887.517	948.141	2666.56	1815.04	917.829	2240.8	-1.28725	5.80527e-08	3.87926e-07	GTA08_BOTSDO08864	WWBZ02000062.1	1188500	1190148	-	1491	protein_coding	putative duf89 domain-containing protein && O94725.1 RecName: Full=Protein-glutamate O-methyltransferase C1393.13 && PF01937:Protein of unknown function DUF89	DUF89
BOTSDO08394	219.682	193.728	42.163	53.8105	206.705	47.9868	2.10264	5.88895e-08	3.93284e-07	GTA08_BOTSDO08394	WWBZ02000051.1	3322400	3324235	-	1836	protein_coding	hypothetical protein && - && -	-
BOTSDO02480	422.889	460.233	997.516	1047.17	441.561	1022.34	-1.21112	5.96757e-08	3.98298e-07	GTA08_BOTSDO02480	WWBZ02000016.1	2352451	2354928	-	2316	protein_coding	opt family small oligopeptide transporter && O14031.1 RecName: Full=Glutathione transporter 1 && PF03169:OPT oligopeptide transporter protein	OPT
BOTSDO06059	652.457	549.409	241.666	203.284	600.933	222.475	1.43472	5.99725e-08	4.00042e-07	GTA08_BOTSDO06059	WWBZ02000033.1	4230974	4231573	-	600	protein_coding	cysteine hydrolase && Q9FMX8.1 RecName: Full=Nicotinamidase 3; Short=AtNIC3; AltName: Full=Nicotine deamidase 3 && PF00857:Isochorismatase family	Isochorismatase
novel.277	169.155	197.828	45.2481	30.7489	183.492	37.9985	2.27871	6.19951e-08	4.13288e-07	-	WWBZ02000022.1	1430810	1433064	+	2204	-	-	-
BOTSDO04960	183.435	130.177	511.098	441.588	156.806	476.343	-1.60382	6.46089e-08	4.30459e-07	GTA08_BOTSDO04960	WWBZ02000033.1	465937	467272	+	1236	protein_coding	putative tRNA-splicing endonuclease subunit sen54 && O74908.1 RecName: Full=Probable tRNA-splicing endonuclease subunit sen54; AltName: Full=tRNA-intron endonuclease sen54 && PF12928:tRNA-splicing endonuclease subunit sen54 N-term	-
BOTSDO07541	1380.7	1196.2	5460.63	2517.99	1288.45	3989.31	-1.6303	6.47602e-08	4.31211e-07	GTA08_BOTSDO07541	WWBZ02000051.1	655644	656267	+	564	protein_coding	hypothetical protein && A2R2S8.1 RecName: Full=Cell wall protein phiA; AltName: Full=Phialide development protein A; Flags: Precursor && -	-
BOTSDO05439	928.158	919.441	400.035	395.465	923.799	397.75	1.21578	6.53051e-08	4.34582e-07	GTA08_BOTSDO05439	WWBZ02000033.1	2140887	2144160	+	3222	protein_coding	Cytochrome P450 && Q9Y8G7.1 RecName: Full=Bifunctional cytochrome P450/NADPH--P450 reductase; AltName: Full=Cytochrome P450foxy; AltName: Full=Fatty acid omega-hydroxylase; AltName: Full=P450foxy; Includes: RecName: Full=Cytochrome P450 505; Includes: RecName: Full=NADPH--cytochrome P450 reductase && PF00175:Oxidoreductase NAD-binding domain|PF00667:FAD binding domain|PF00067:Cytochrome P450|PF00…	p450
BOTSDO11616	107.644	93.2766	346.56	309.197	100.46	327.878	-1.70677	6.54855e-08	4.35525e-07	GTA08_BOTSDO11616	WWBZ02000002.1	284791	285789	+	909	protein_coding	hypothetical protein && - && -	-
BOTSDO11949	442.66	393.607	71.9857	146.911	418.133	109.448	1.9275	6.64315e-08	4.41556e-07	GTA08_BOTSDO11949	WWBZ02000002.1	1531555	1533633	+	1566	protein_coding	sugar transporter && P39932.2 RecName: Full=Sugar transporter STL1 && PF00083:Sugar (and other) transporter	Sugar_tr
BOTSDO02583	528.336	370.031	1456.17	1016.42	449.184	1236.29	-1.4607	6.73699e-08	4.47528e-07	GTA08_BOTSDO02583	WWBZ02000016.1	2659318	2660136	+	696	protein_coding	methylthioribulose-1-phosphate dehydratase && B2WCB2.1 RecName: Full=Methylthioribulose-1-phosphate dehydratase; Short=MTRu-1-P dehydratase && PF00596:Class II Aldolase and Adducin N-terminal domain	Aldolase_II
BOTSDO08573	5.49206	3.07505	83.2977	70.8932	4.28356	77.0955	-4.17764	6.75221e-08	4.48275e-07	GTA08_BOTSDO08573	WWBZ02000062.1	110940	111384	+	366	protein_coding	hypothetical protein && - && -	-
BOTSDO05676	46.1333	46.1258	190.248	205.847	46.1295	198.047	-2.10247	6.86017e-08	4.55174e-07	GTA08_BOTSDO05676	WWBZ02000033.1	2854005	2855369	+	1365	protein_coding	putative aar2 family protein && Q9D2V5.3 RecName: Full=Protein AAR2 homolog; AltName: Full=AAR2 splicing factor homolog && PF05282:AAR2 protein	-
BOTSDO06607	1612.47	1826.58	594.396	830.22	1719.52	712.308	1.27043	6.98443e-08	4.63146e-07	GTA08_BOTSDO06607	WWBZ02000040.1	1820795	1823668	-	2874	protein_coding	HR1 repeat rho-binding protein && Q3UJK4.1 RecName: Full=GTP-binding protein 2; AltName: Full=GTP-binding-like protein 2 && PF00009:Elongation factor Tu GTP binding domain	GTP_EFTU
BOTSDO04587	4463.95	4266.12	8097.36	10193.3	4365.03	9145.31	-1.06714	6.99189e-08	4.63367e-07	GTA08_BOTSDO04587	WWBZ02000022.1	3921280	3924723	+	3216	protein_coding	hypothetical protein && A1CRE5.1 RecName: Full=Eukaryotic translation initiation factor 3 subunit A; Short=eIF3a; AltName: Full=Eukaryotic translation initiation factor 3 110 kDa subunit homolog; Short=eIF3 p110; AltName: Full=Translation initiation factor eIF3, p110 subunit homolog && PF01399:PCI domain	-
BOTSDO02000	1040.2	911.24	2183.22	2012.34	975.718	2097.78	-1.10438	7.01429e-08	4.64578e-07	GTA08_BOTSDO02000	WWBZ02000016.1	793753	794636	-	828	protein_coding	mitochondrial 54s ribosomal protein 16 && P32904.2 RecName: Full=54S ribosomal protein L6, mitochondrial; AltName: Full=YmL16; Flags: Precursor && PF00347:Ribosomal protein L6	-
BOTSDO01235	359.181	202.953	742.481	1027.52	281.067	885.003	-1.65641	7.02317e-08	4.64893e-07	GTA08_BOTSDO01235	WWBZ02000001.1	4052386	4055266	-	2670	protein_coding	hypothetical protein && Q9C270.1 RecName: Full=Periodic tryptophan protein 2 homolog && PF04003:Dip2/Utp12 Family|PF00400:WD domain, G-beta repeat	WD40
BOTSDO08000	1475.17	2111.54	789.786	653.414	1793.35	721.6	1.31414	7.04361e-08	4.65972e-07	GTA08_BOTSDO08000	WWBZ02000051.1	2102365	2103075	+	612	protein_coding	putative cyanate hydratase && B2WIX9.2 RecName: Full=Cyanate hydratase; Short=Cyanase; AltName: Full=Cyanate hydrolase; AltName: Full=Cyanate lyase && PF02560:Cyanate lyase C-terminal domain	Cyanate_lyase
BOTSDO03832	2599.94	2536.92	6553.78	4807.93	2568.43	5680.86	-1.14508	7.05378e-08	4.6637e-07	GTA08_BOTSDO03832	WWBZ02000022.1	1519994	1521117	-	1071	protein_coding	hypothetical protein && - && -	-
BOTSDO00684	5672.2	6720.01	3096.41	2933.96	6196.11	3015.18	1.03922	7.08128e-08	4.67913e-07	GTA08_BOTSDO00684	WWBZ02000001.1	2364957	2365956	-	930	protein_coding	putative pyrroline-5-carboxylate reductase protein && Q12740.1 RecName: Full=Pyrroline-5-carboxylate reductase; Short=P5C reductase; Short=P5CR && PF14748:Pyrroline-5-carboxylate reductase dimerisation	-
BOTSDO02382	284.489	282.905	74.0424	89.6842	283.697	81.8633	1.79048	7.08834e-08	4.68105e-07	GTA08_BOTSDO02382	WWBZ02000016.1	2027995	2028806	-	651	protein_coding	hypothetical protein && - && -	-
BOTSDO04657	1345.55	1534.45	623.19	670.496	1440	646.843	1.15438	7.14061e-08	4.7128e-07	GTA08_BOTSDO04657	WWBZ02000022.1	4181618	4186978	+	4773	protein_coding	putative ABC transporter protein && P32386.2 RecName: Full=ATP-dependent bile acid permease && PF00005:ABC transporter|PF00664:ABC transporter transmembrane region	ABC_tran
BOTSDO02577	62.6095	58.426	258.12	213.534	60.5177	235.827	-1.96184	7.43667e-08	4.89385e-07	GTA08_BOTSDO02577	WWBZ02000016.1	2638481	2639846	+	1251	protein_coding	hypothetical protein && - && PF12695:Alpha/beta hydrolase family	-
BOTSDO11645	2.19682	1.02502	53.4751	101.642	1.61092	77.5586	-5.60615	7.75598e-08	5.101e-07	GTA08_BOTSDO11645	WWBZ02000002.1	385770	391967	-	5319	protein_coding	glycoside hydrolase family 18 protein && P09805.1 RecName: Full=Killer toxin subunits alpha/beta; AltName: Full=RF2 protein; Contains: RecName: Full=Killer toxin subunit alpha; Contains: RecName: Full=Killer toxin subunit beta; AltName: Full=Endochitinase; Flags: Precursor && PF00704:Glycosyl hydrolases family 18|PF00187:Chitin recognition protein	-
BOTSDO07393	1079.74	866.14	320.85	430.484	972.939	375.667	1.37118	7.83815e-08	5.15203e-07	GTA08_BOTSDO07393	WWBZ02000051.1	141421	144065	-	2400	protein_coding	hypothetical protein && Q5B8L0.1 RecName: Full=Transcriptional activator of proteases prtT; AltName: Full=Zn(2)-C6 zinc finger-containing protein prtT && PF00172:Fungal Zn(2)-Cys(6) binuclear cluster domain|PF04082:Fungal specific transcription factor domain	Zn_clus
BOTSDO13905	141.695	179.378	450.425	474.045	160.537	462.235	-1.52497	7.93753e-08	5.2143e-07	GTA08_BOTSDO13905	WWBZ02000014.1	346255	348505	+	2076	protein_coding	hypothetical protein && - && PF11374:Protein of unknown function (DUF3176)	-
BOTSDO02187	398.724	220.379	882.339	962.611	309.551	922.475	-1.57664	7.96975e-08	5.23242e-07	GTA08_BOTSDO02187	WWBZ02000016.1	1420797	1421853	-	1002	protein_coding	putative RNA binding protein && - && PF00076:RNA recognition motif. (a.k.a. RRM, RBD, or RNP domain)	RRM_1
BOTSDO04222	2796.56	2806.5	7812.5	5224.75	2801.53	6518.62	-1.2182	8.01539e-08	5.25624e-07	GTA08_BOTSDO04222	WWBZ02000022.1	2728049	2729025	-	519	protein_coding	hypothetical protein && - && -	-
BOTSDO09057	135.105	161.953	397.978	482.586	148.529	440.282	-1.56766	8.02435e-08	5.25906e-07	GTA08_BOTSDO09057	WWBZ02000062.1	1995697	2000190	+	2196	protein_coding	hypothetical protein && - && PF10332:Protein of unknown function (DUF2418)	-
BOTSDO13276	91.1682	85.0764	306.453	283.573	88.1223	295.013	-1.74322	8.12391e-08	5.32121e-07	GTA08_BOTSDO13276	WWBZ02000011.1	405977	407469	+	1422	protein_coding	hypothetical protein && - && -	-
BOTSDO03106	4638.59	4699.7	9640.94	8760.87	4669.15	9200.9	-0.97857	8.1577e-08	5.34023e-07	GTA08_BOTSDO03106	WWBZ02000016.1	4397782	4399185	+	1266	protein_coding	Adenylosuccinate synthetase && B2VXY5.1 RecName: Full=Adenylosuccinate synthetase; Short=AMPSase; Short=AdSS; AltName: Full=IMP--aspartate ligase && PF00709:Adenylosuccinate synthetase	-
BOTSDO05050	494.285	570.935	1215.53	1195.79	532.61	1205.66	-1.17833	8.16641e-08	5.34283e-07	GTA08_BOTSDO05050	WWBZ02000033.1	761749	764922	+	1632	protein_coding	inosine-uridine preferring nucleoside hydrolase && Q9SJM7.2 RecName: Full=Uridine nucleosidase 1; AltName: Full=Uridine ribohydrolase 1 && PF01156:Inosine-uridine preferring nucleoside hydrolase	-
BOTSDO10706	442.66	403.857	993.402	961.756	423.258	977.579	-1.20782	8.22803e-08	5.38001e-07	GTA08_BOTSDO10706	WWBZ02000082.1	660990	662624	-	1581	protein_coding	DNA replication/checkpoint protein && Q0UZV8.1 RecName: Full=DNA replication regulator SLD2 && PF11719:DNA replication and checkpoint protein	-
BOTSDO13678	104.349	88.1515	5.14183	12.812	96.2503	8.97693	3.39781	8.35399e-08	5.4592e-07	GTA08_BOTSDO13678	WWBZ02000013.1	325131	326261	+	1131	protein_coding	hypothetical protein && - && PF00172:Fungal Zn(2)-Cys(6) binuclear cluster domain	Zn_clus
BOTSDO00239	3866.41	2956.15	7166.69	7394.25	3411.28	7280.47	-1.09383	8.3726e-08	5.46819e-07	GTA08_BOTSDO00239	WWBZ02000001.1	861073	865130	+	1146	protein_coding	Zinc finger CCHC-type protein && - && PF00098:Zinc knuckle|PF12937:F-box-like	zf-CCHC
BOTSDO09716	137.301	169.128	395.921	543.23	153.215	469.576	-1.61604	8.38405e-08	5.47249e-07	GTA08_BOTSDO09716	WWBZ02000073.1	533124	535582	-	2280	protein_coding	Structure-specific recognition protein && Q9UT46.4 RecName: Full=Transcriptional regulatory protein moc3; AltName: Full=Multicopy suppressor of overexpressed cyr1 protein 3 && PF11951:Fungal specific transcription factor domain|PF00172:Fungal Zn(2)-Cys(6) binuclear cluster domain	Zn_clus
BOTSDO11575	170.254	148.628	459.68	439.026	159.441	449.353	-1.49521	8.61621e-08	5.62077e-07	GTA08_BOTSDO11575	WWBZ02000002.1	155583	155960	+	378	protein_coding	Complex 1 LYR protein && - && PF13233:Complex1_LYR-like	-
BOTSDO11201	1.09841	4.10007	110.035	48.6857	2.59924	79.3605	-4.91011	8.71766e-08	5.68365e-07	GTA08_BOTSDO11201	WWBZ02000082.1	2213791	2214535	-	642	protein_coding	peptidyl-tRNA hydrolase domain protein && Q3T116.1 RecName: Full=Peptidyl-tRNA hydrolase ICT1, mitochondrial; AltName: Full=39S ribosomal protein L58, mitochondrial; Short=MRP-L58; AltName: Full=Immature colon carcinoma transcript 1 protein homolog; Flags: Precursor && PF00472:RF-1 domain	-
novel.494	453.644	598.61	199.503	114.454	526.127	156.979	1.74921	8.74555e-08	5.69853e-07	-	WWBZ02000062.1	1225987	1226840	-	797	-	-	-
BOTSDO12180	362.476	354.656	786.701	951.507	358.566	869.104	-1.27786	8.84948e-08	5.76151e-07	GTA08_BOTSDO12180	WWBZ02000007.1	512886	514642	-	1542	protein_coding	hypothetical protein && P78970.2 RecName: Full=Sphingosine N-acyltransferase lag1; AltName: Full=Longevity assurance factor 1; AltName: Full=Longevity assurance protein 1 && PF08390:TRAM1-like protein|PF03798:TLC domain	LAG1
BOTSDO06705	103.251	59.451	301.311	314.322	81.3509	307.817	-1.92261	8.85244e-08	5.76151e-07	GTA08_BOTSDO06705	WWBZ02000040.1	2165051	2165661	+	546	protein_coding	hypothetical protein && - && PF11176:Protein of unknown function (DUF2962)	-
BOTSDO03013	299.866	365.931	101.808	105.913	332.899	103.861	1.68032	9.04459e-08	5.88317e-07	GTA08_BOTSDO03013	WWBZ02000016.1	4106285	4107359	-	765	protein_coding	hypothetical protein && - && PF04750:FAR-17a/AIG1-like protein	-
BOTSDO08377	5294.35	5018.48	2690.21	2480.41	5156.42	2585.31	0.996133	9.31369e-08	6.04805e-07	GTA08_BOTSDO08377	WWBZ02000051.1	3268545	3269809	+	1011	protein_coding	putative tam domain methyltransferase protein && Q6TLK5.1 RecName: Full=Secondary metabolism regulator laeA; AltName: Full=Methyltransferase laeA; AltName: Full=Velvet complex subunit laeA >C8VQG9.1 RecName: Full=Secondary metabolism regulator laeA; AltName: Full=Methyltransferase laeA; AltName: Full=Velvet complex subunit laeA && PF13489:Methyltransferase domain	-
novel.552	1140.15	1022.97	504.928	409.985	1081.56	457.457	1.24238	9.3142e-08	6.04805e-07	-	WWBZ02000082.1	216942	219127	+	2056	-	PF06985:Heterokaryon incompatibility protein (HET)	-
BOTSDO08148	1308.21	1068.07	548.12	419.38	1188.14	483.75	1.2974	9.44539e-08	6.1297e-07	GTA08_BOTSDO08148	WWBZ02000051.1	2559500	2562034	+	2364	protein_coding	hypothetical protein && - && -	-
BOTSDO08341	393.231	343.381	845.318	904.529	368.306	874.923	-1.2488	9.55674e-08	6.19839e-07	GTA08_BOTSDO08341	WWBZ02000051.1	3158619	3159769	-	1080	protein_coding	hypothetical protein && P20051.2 RecName: Full=Dihydroorotase; Short=DHOase && PF01979:Amidohydrolase family	Amidohydro_1
BOTSDO11936	16.4762	17.4253	116.205	117.871	16.9507	117.038	-2.78708	9.72949e-08	6.30316e-07	GTA08_BOTSDO11936	WWBZ02000002.1	1494656	1495496	+	654	protein_coding	hypothetical protein && - && -	-
BOTSDO09399	436.07	291.105	1044.82	890.863	363.587	967.842	-1.41299	9.88147e-08	6.39794e-07	GTA08_BOTSDO09399	WWBZ02000062.1	3229222	3229757	+	429	protein_coding	RNA polymerase Rpb8 && Q92399.2 RecName: Full=DNA-directed RNA polymerases I, II, and III subunit RPABC3; Short=RNA polymerases I, II, and III subunit ABC3; AltName: Full=DNA-directed RNA polymerases I, II, and III 14.5 kDa polypeptide; AltName: Full=RPC14 && PF03870:RNA polymerase Rpb8	-
BOTSDO10269	740.33	620.135	1722.51	1405.91	680.233	1564.21	-1.20127	1.04152e-07	6.73577e-07	GTA08_BOTSDO10269	WWBZ02000073.1	2375982	2377027	-	936	protein_coding	putative eukaryotic translation initiation factor 2 subunit alpha && P20459.1 RecName: Full=Eukaryotic translation initiation factor 2 subunit alpha; Short=eIF-2-alpha && PF07541:Eukaryotic translation initiation factor 2 alpha subunit|PF00575:S1 RNA binding domain	S1
BOTSDO04898	248.241	222.429	685.921	555.188	235.335	620.554	-1.39853	1.05413e-07	6.81341e-07	GTA08_BOTSDO04898	WWBZ02000033.1	272314	273361	+	987	protein_coding	Bromodomain transcription factor && - && PF10406:Transcription factor TFIID complex subunit 8 C-term|PF07524:Bromodomain associated	-
BOTSDO02997	429.479	460.233	1006.77	1012.15	444.856	1009.46	-1.18202	1.06199e-07	6.86029e-07	GTA08_BOTSDO02997	WWBZ02000016.1	4044400	4047903	-	3198	protein_coding	Clathrin/coatomer adaptor adaptin-like protein && Q865S1.2 RecName: Full=AP-3 complex subunit delta-1; AltName: Full=AP-3 complex subunit delta; AltName: Full=Adaptor-related protein complex 3 subunit delta-1; AltName: Full=BLVPCP1; AltName: Full=Bovine leukemia virus cell receptor; Short=BLV-R; AltName: Full=Delta-adaptin && PF01602:Adaptin N terminal region	-
BOTSDO13184	2439.57	2374.97	1223.76	877.197	2407.27	1050.48	1.19714	1.06489e-07	6.87506e-07	GTA08_BOTSDO13184	WWBZ02000011.1	79621	80958	+	1107	protein_coding	putative tartrate && Q44471.1 RecName: Full=Probable tartrate dehydrogenase/decarboxylase TtuC; Short=TDH; AltName: Full=D-malate dehydrogenase [decarboxylating] && PF00180:Isocitrate/isopropylmalate dehydrogenase	-
BOTSDO08305	538.222	485.858	200.532	182.785	512.04	191.658	1.41841	1.06854e-07	6.89467e-07	GTA08_BOTSDO08305	WWBZ02000051.1	3039059	3040054	-	996	protein_coding	hypothetical protein && - && -	-
BOTSDO01239	1320.29	1425.8	667.41	545.793	1373.05	606.601	1.17949	1.07529e-07	6.93423e-07	GTA08_BOTSDO01239	WWBZ02000001.1	4063605	4064245	+	573	protein_coding	hypothetical protein && - && -	-
BOTSDO13570	3564.35	3450.21	8490.2	6446.16	3507.28	7468.18	-1.0903	1.10531e-07	7.12377e-07	GTA08_BOTSDO13570	WWBZ02000012.1	681519	682641	+	993	protein_coding	Activator of Hsp90 ATPase-like protein && Q9P782.1 RecName: Full=Uncharacterized protein C1711.08 && PF08327:Activator of Hsp90 ATPase homolog 1-like protein|PF09229:Activator of Hsp90 ATPase, N-terminal	-
novel.289	204.305	172.203	44.2198	42.7068	188.254	43.4633	2.11506	1.10815e-07	7.13793e-07	-	WWBZ02000022.1	3359844	3361263	+	1420	-	-	-
BOTSDO07836	484.4	360.806	1082.87	985.672	422.603	1034.27	-1.29166	1.16725e-07	7.51432e-07	GTA08_BOTSDO07836	WWBZ02000051.1	1604917	1605965	+	726	protein_coding	60S ribosomal subunit assembly/export protein LOC1 && A1CM73.1 RecName: Full=60S ribosomal subunit assembly/export protein loc1 && -	-
BOTSDO13325	120.825	130.177	393.865	353.612	125.501	373.738	-1.57352	1.18512e-07	7.62503e-07	GTA08_BOTSDO13325	WWBZ02000011.1	558041	558876	+	774	protein_coding	putative bromodomain associated domain protein && - && PF07524:Bromodomain associated	-
BOTSDO00831	236.159	214.229	536.808	644.872	225.194	590.84	-1.39254	1.187e-07	7.63276e-07	GTA08_BOTSDO00831	WWBZ02000001.1	2815010	2817176	-	2115	protein_coding	Digestive organ expansion factor predicted && A7EZP8.1 RecName: Full=U3 small nucleolar RNA-associated protein 25; Short=U3 snoRNA-associated protein 25; AltName: Full=U three protein 25 && PF06862:Utp25, U3 small nucleolar RNA-associated SSU processome protein 25	-
BOTSDO06535	277.898	211.154	62.7304	66.6226	244.526	64.6765	1.91731	1.19746e-07	7.69121e-07	GTA08_BOTSDO06535	WWBZ02000040.1	1523927	1524983	-	657	protein_coding	4-carboxymuconolactone decarboxylase && P20370.2 RecName: Full=4-carboxymuconolactone decarboxylase; Short=CMD && PF02627:Carboxymuconolactone decarboxylase family	CMD
BOTSDO01692	1949.68	1384.8	4518.64	3434.48	1667.24	3976.56	-1.2541	1.19825e-07	7.6919e-07	GTA08_BOTSDO01692	WWBZ02000001.1	5874149	5874831	+	453	protein_coding	putative mitochondrial import receptor subunit tom22 && Q07335.1 RecName: Full=Mitochondrial import receptor subunit tom22; AltName: Full=MOM22 protein; AltName: Full=Mitochondrial 22 kDa outer membrane protein; AltName: Full=Translocase of outer membrane 22 kDa subunit && PF04281:Mitochondrial import receptor subunit Tom22	-
BOTSDO04572	272.406	308.53	706.488	713.203	290.468	709.846	-1.28877	1.20347e-07	7.72104e-07	GTA08_BOTSDO04572	WWBZ02000022.1	3872648	3875435	+	2616	protein_coding	putative ap-3 adaptor complex subunit beta protein && Q9JME5.2 RecName: Full=AP-3 complex subunit beta-2; AltName: Full=Adaptor protein complex AP-3 subunit beta-2; AltName: Full=Adaptor-related protein complex 3 subunit beta-2; AltName: Full=Beta-3B-adaptin; AltName: Full=Clathrin assembly protein complex 3 beta-2 large chain && PF01602:Adaptin N terminal region	-
BOTSDO10599	310.851	288.03	101.808	64.0602	299.44	82.9342	1.8576	1.2147e-07	7.78862e-07	GTA08_BOTSDO10599	WWBZ02000082.1	257745	258530	-	786	protein_coding	putative yippee family protein && Q9T096.2 RecName: Full=Protein yippee-like At4g27745 && PF03226:Yippee zinc-binding/DNA-binding /Mis18, centromere assembly	-
BOTSDO04646	136.203	123.002	416.489	355.32	129.603	385.904	-1.57396	1.23647e-07	7.92371e-07	GTA08_BOTSDO04646	WWBZ02000022.1	4144055	4145173	-	1119	protein_coding	heme steroid binding protein && Q3TDX8.3 RecName: Full=Cytochrome b5 reductase 4; AltName: Full=Flavohemoprotein b5/b5R; Short=b5+b5R; AltName: Full=N-terminal cytochrome b5 and cytochrome b5 oxidoreductase domain-containing protein; AltName: Full=cb5/cb5R && PF00173:Cytochrome b5-like Heme/Steroid binding domain	-
BOTSDO05936	24.1651	39.9757	220.071	136.662	32.0704	178.366	-2.4703	1.24089e-07	7.9475e-07	GTA08_BOTSDO05936	WWBZ02000033.1	3696310	3697026	+	717	protein_coding	hypothetical protein && - && -	-
BOTSDO03476	712.869	833.339	1737.94	1619.44	773.104	1678.69	-1.11823	1.25916e-07	8.05994e-07	GTA08_BOTSDO03476	WWBZ02000022.1	270706	272233	+	1404	protein_coding	hypothetical protein && - && -	-
BOTSDO01315	5456.91	4743.78	2629.53	1820.16	5100.35	2224.85	1.19727	1.26856e-07	8.11299e-07	GTA08_BOTSDO01315	WWBZ02000001.1	4289943	4298882	+	7116	protein_coding	Telomere end binding protein && - && PF02765:Telomeric single stranded DNA binding POT1/CDC13	-
BOTSDO08383	249.34	227.554	69.9289	59.7895	238.447	64.8592	1.8804	1.26889e-07	8.11299e-07	GTA08_BOTSDO08383	WWBZ02000051.1	3292986	3293742	-	639	protein_coding	hypothetical protein && E3QJV4.1 RecName: Full=Extracellular metalloprotease GLRG_06286; Flags: Precursor && PF05572:Pregnancy-associated plasma protein-A	-
BOTSDO01588	499.777	383.356	1041.74	1061.69	441.567	1051.71	-1.25265	1.29023e-07	8.24475e-07	GTA08_BOTSDO01588	WWBZ02000001.1	5420263	5424203	+	2838	protein_coding	hypothetical protein && - && PF11951:Fungal specific transcription factor domain	-
BOTSDO02658	2067.21	2124.86	1071.56	874.635	2096.04	973.096	1.10764	1.30042e-07	8.29572e-07	GTA08_BOTSDO02658	WWBZ02000016.1	2874508	2874984	+	327	protein_coding	Transmembrane && P47131.1 RecName: Full=TMEM14 protein homolog YJR085C && PF03647:Transmembrane proteins 14C	-
BOTSDO05600	1598.19	876.39	3337.05	3240.59	1237.29	3288.82	-1.41073	1.31154e-07	8.36192e-07	GTA08_BOTSDO05600	WWBZ02000033.1	2645376	2646707	-	1029	protein_coding	putative hnrnp arginine n-methyltransferase protein && Q9URX7.2 RecName: Full=Protein arginine N-methyltransferase 1; AltName: Full=Type I protein arginine N-methyltransferase; Short=Type I PRMT && PF13847:Methyltransferase domain	-
BOTSDO09884	153.778	149.653	614.963	367.278	151.715	491.121	-1.69343	1.33217e-07	8.48418e-07	GTA08_BOTSDO09884	WWBZ02000073.1	1059532	1060713	-	1182	protein_coding	SPla/RYanodine receptor subgroup && - && -	-
BOTSDO05225	724.952	462.283	1597.05	1427.26	593.617	1512.16	-1.34947	1.33223e-07	8.48418e-07	GTA08_BOTSDO05225	WWBZ02000033.1	1288644	1289053	+	231	protein_coding	RNA polymerase subunit N/RPB10 && Q8LFJ6.1 RecName: Full=DNA-directed RNA polymerases II, IV and V subunit 10; AltName: Full=DNA-directed RNA Polymerase II subunit L && PF01194:RNA polymerases N / 8 kDa subunit	-
novel.446	459.136	339.281	140.886	114.454	399.208	127.67	1.64635	1.34076e-07	8.53369e-07	-	WWBZ02000051.1	1422356	1425172	-	2742	-	-	-
BOTSDO05623	2271.52	2766.52	1190.85	1183.83	2519.02	1187.34	1.08525	1.34871e-07	8.57942e-07	GTA08_BOTSDO05623	WWBZ02000033.1	2713693	2715378	-	1515	protein_coding	putative duf895 domain membrane protein && Q9URX1.1 RecName: Full=UNC93-like protein C922.05c && PF07690:Major Facilitator Superfamily	MFS_1
BOTSDO13910	461.333	632.436	213.9	147.765	546.884	180.833	1.59971	1.37103e-07	8.71158e-07	GTA08_BOTSDO13910	WWBZ02000014.1	379286	380438	+	1125	protein_coding	NAD-dependent epimerase/dehydratase && Q9UT59.1 RecName: Full=Putative uncharacterized oxidoreductase C513.07 && PF01370:NAD dependent epimerase/dehydratase family	Epimerase
BOTSDO04138	456.939	470.483	1077.73	1003.61	463.711	1040.67	-1.16596	1.38717e-07	8.80913e-07	GTA08_BOTSDO04138	WWBZ02000022.1	2415950	2419074	-	2256	protein_coding	hypothetical protein && - && PF05637:galactosyl transferase GMA12/MNN10 family	-
BOTSDO02959	343.803	176.303	747.623	885.738	260.053	816.681	-1.65259	1.42008e-07	9.01304e-07	GTA08_BOTSDO02959	WWBZ02000016.1	3923414	3924956	-	1479	protein_coding	putative microtubule associated protein && Q0CLJ4.2 RecName: Full=Ribosome biogenesis protein ytm1 && PF00400:WD domain, G-beta repeat|PF08154:NLE (NUC135) domain	WD40
BOTSDO09469	3733.5	2465.17	8778.14	6449.58	3099.33	7613.86	-1.2967	1.42091e-07	9.01328e-07	GTA08_BOTSDO09469	WWBZ02000062.1	3443925	3445021	+	882	protein_coding	putative spermidine synthase protein && Q9Y8H7.1 RecName: Full=Spermidine synthase; Short=SPDSY; AltName: Full=Putrescine aminopropyltransferase && PF01564:Spermine/spermidine synthase	-
BOTSDO00077	427.282	634.486	199.503	131.537	530.884	165.52	1.68486	1.44815e-07	9.17568e-07	GTA08_BOTSDO00077	WWBZ02000001.1	299929	304114	-	3738	protein_coding	Biotin/lipoyl attachment && P38095.2 RecName: Full=Putative urea carboxylase; AltName: Full=Lactam utilization protein lamA; AltName: Full=Urea amidolyase && PF02626:Allophanate hydrolase subunit 2|PF02785:Biotin carboxylase C-terminal domain|PF00289:Carbamoyl-phosphate synthase L chain, N-terminal domain|PF02682:Allophanate hydrolase subunit 1|PF02786:Carbamoyl-phosphate synthase L chain, ATP bi…	CPSase_L_D2
BOTSDO10778	604.127	555.559	1227.87	1310.24	579.843	1269.06	-1.13034	1.45429e-07	9.20942e-07	GTA08_BOTSDO10778	WWBZ02000082.1	886716	889090	+	2157	protein_coding	eIF4-gamma/eIF5/eIF2-epsilon && P56287.1 RecName: Full=Probable translation initiation factor eIF-2B subunit epsilon; AltName: Full=eIF-2B GDP-GTP exchange factor subunit epsilon && PF00483:Nucleotidyl transferase|PF02020:eIF4-gamma/eIF5/eIF2-epsilon	-
BOTSDO06580	208.698	168.103	467.907	584.229	188.401	526.068	-1.48293	1.46045e-07	9.24323e-07	GTA08_BOTSDO06580	WWBZ02000040.1	1745830	1748274	+	2400	protein_coding	Radical SAM && O59761.1 RecName: Full=S-adenosyl-L-methionine-dependent tRNA 4-demethylwyosine synthase; AltName: Full=tRNA wybutosine-synthesizing protein 1 && PF04055:Radical SAM superfamily|PF08608:Wyosine base formation|PF00258:Flavodoxin	Radical_SAM
BOTSDO01421	664.539	680.612	1527.12	1373.45	672.575	1450.29	-1.10831	1.47177e-07	9.30962e-07	GTA08_BOTSDO01421	WWBZ02000001.1	4773749	4775459	+	828	protein_coding	Ribosomal protein L19 && - && PF01245:Ribosomal protein L19	-
BOTSDO13405	2043.05	1664.63	4263.61	3635.2	1853.84	3949.4	-1.09114	1.48398e-07	9.38159e-07	GTA08_BOTSDO13405	WWBZ02000011.1	794431	796401	+	1605	protein_coding	Chaperonin TCP-1 conserved site && P50999.2 RecName: Full=T-complex protein 1 subunit delta; Short=TCP-1-delta; AltName: Full=CCT-delta && PF00118:TCP-1/cpn60 chaperonin family	-
BOTSDO01905	94.4634	93.2766	281.773	325.426	93.87	303.599	-1.69415	1.4884e-07	9.40424e-07	GTA08_BOTSDO01905	WWBZ02000016.1	446850	448631	+	1782	protein_coding	Diphthamide synthesis DPH1/DHP2 && Q5B2Q1.1 RecName: Full=Diphthamide biosynthesis protein 2 && PF01866:Putative diphthamide synthesis protein	-
BOTSDO13483	164.762	111.727	436.028	409.985	138.244	423.006	-1.61477	1.49134e-07	9.41752e-07	GTA08_BOTSDO13483	WWBZ02000012.1	379997	381349	+	1296	protein_coding	RIO kinase && Q9P7W5.2 RecName: Full=Serine/threonine-protein kinase rio2 && PF09202:Rio2, N-terminal|PF01163:RIO1 family	-
BOTSDO05727	609.619	424.357	184.078	173.389	516.988	178.734	1.53235	1.50889e-07	9.52302e-07	GTA08_BOTSDO05727	WWBZ02000033.1	3010169	3010924	-	756	protein_coding	hypothetical protein && - && -	-
BOTSDO05135	225.174	211.154	598.51	527.856	218.164	563.183	-1.36797	1.51696e-07	9.56859e-07	GTA08_BOTSDO05135	WWBZ02000033.1	1031076	1032281	+	1206	protein_coding	Ubiquitin-conjugating enzyme E2 S-C && Q8AVU2.1 RecName: Full=Ubiquitin-conjugating enzyme E2 S-B; AltName: Full=E2 ubiquitin-conjugating enzyme S-B; AltName: Full=Ubiquitin carrier protein S-B; AltName: Full=Ubiquitin-protein ligase S-B && PF00179:Ubiquitin-conjugating enzyme	UQ_con
BOTSDO10790	18843.3	15446	9030.09	7232.82	17144.6	8131.45	1.07624	1.54567e-07	9.73331e-07	GTA08_BOTSDO10790	WWBZ02000082.1	929737	932687	+	2118	protein_coding	retrograde regulation protein 2 && P32608.2 RecName: Full=Retrograde regulation protein 2 && PF02541:Ppx/GppA phosphatase family	-
BOTSDO12895	300.965	293.155	737.339	688.433	297.06	712.886	-1.26277	1.5668e-07	9.86086e-07	GTA08_BOTSDO12895	WWBZ02000009.1	573266	574203	+	672	protein_coding	hypothetical protein && - && -	-
BOTSDO13383	216.387	237.804	64.7871	57.2271	227.096	61.0071	1.89831	1.5697e-07	9.87361e-07	GTA08_BOTSDO13383	WWBZ02000011.1	725725	727471	+	1365	protein_coding	hypothetical protein && - && PF13857:Ankyrin repeats (many copies)	-
BOTSDO12999	220.781	233.704	35.9928	67.4767	227.242	51.7348	2.12657	1.57146e-07	9.87912e-07	GTA08_BOTSDO12999	WWBZ02000009.1	885471	886577	-	1107	protein_coding	hypothetical protein && - && PF13816:Haem-containing dehydratase	-
BOTSDO04266	1019.33	1005.54	457.623	451.838	1012.43	454.73	1.1548	1.59319e-07	1.00102e-06	GTA08_BOTSDO04266	WWBZ02000022.1	2855169	2856876	+	1599	protein_coding	hypothetical protein && - && PF00172:Fungal Zn(2)-Cys(6) binuclear cluster domain	Zn_clus
BOTSDO06127	15.3778	20.5003	162.482	93.9549	17.9391	128.218	-2.83261	1.62207e-07	1.01859e-06	GTA08_BOTSDO06127	WWBZ02000040.1	51224	51811	+	405	protein_coding	Ribosomal protein L11 && Q9C285.1 RecName: Full=60S ribosomal protein L12 && PF00298:Ribosomal protein L11, RNA binding domain|PF03946:Ribosomal protein L11, N-terminal domain	-
BOTSDO01161	2324.24	1946.51	5825.7	4025.54	2135.37	4925.62	-1.20572	1.63992e-07	1.02923e-06	GTA08_BOTSDO01161	WWBZ02000001.1	3850961	3851351	-	186	protein_coding	hypothetical protein && - && PF04419:4F5 protein family	-
BOTSDO11646	2.19682	1.02502	58.6169	81.1429	1.61092	69.8799	-5.45468	1.68512e-07	1.05583e-06	GTA08_BOTSDO11646	WWBZ02000002.1	392529	395109	+	2259	protein_coding	hypothetical protein && D4AVW3.2 RecName: Full=LysM domain-containing protein ARB_00327; Flags: Precursor && PF01476:LysM domain	LysM
BOTSDO00284	406.412	274.705	905.991	854.99	340.559	880.49	-1.37116	1.70981e-07	1.0707e-06	GTA08_BOTSDO00284	WWBZ02000001.1	1019054	1019896	+	621	protein_coding	Peptidase S10 serine carboxypeptidase && Q12314.1 RecName: Full=Protein arginine N-methyltransferase SFM1; AltName: Full=SPOUT family methyltransferase 1 && PF04252:Predicted SAM-dependent RNA methyltransferase	-
BOTSDO09064	4.39365	12.3002	73.014	119.579	8.34693	96.2965	-3.51939	1.7672e-07	1.10602e-06	GTA08_BOTSDO09064	WWBZ02000062.1	2014871	2016774	+	1671	protein_coding	efflux pump antibiotic resistance protein && Q9P6J7.1 RecName: Full=Uncharacterized MFS-type transporter C1683.03c && PF07690:Major Facilitator Superfamily	MFS_1
BOTSDO00508	335.016	401.807	853.545	882.322	368.411	867.933	-1.23589	1.79547e-07	1.12309e-06	GTA08_BOTSDO00508	WWBZ02000001.1	1746604	1749417	-	2814	protein_coding	gas2 domain-containing protein && - && -	-
BOTSDO12607	1778.33	1522.15	793.899	738.827	1650.24	766.363	1.10673	1.80398e-07	1.12779e-06	GTA08_BOTSDO12607	WWBZ02000008.1	453482	455242	-	1761	protein_coding	hypothetical protein && - && -	-
BOTSDO10649	8026.1	8022.81	20406.9	14376.8	8024.45	17391.9	-1.11588	1.80911e-07	1.13037e-06	GTA08_BOTSDO10649	WWBZ02000082.1	453041	454632	-	1479	protein_coding	Hexokinase && P80581.2 RecName: Full=Hexokinase && PF00349:Hexokinase|PF03727:Hexokinase	-
BOTSDO03665	260.324	215.254	67.8722	62.3519	237.789	65.112	1.86954	1.82743e-07	1.14118e-06	GTA08_BOTSDO03665	WWBZ02000022.1	875769	877638	+	1467	protein_coding	hypothetical protein && - && -	-
BOTSDO09941	709.574	646.786	1442.8	1448.61	678.18	1445.71	-1.09221	1.8788e-07	1.17261e-06	GTA08_BOTSDO09941	WWBZ02000073.1	1249651	1251035	-	1074	protein_coding	putative u5 snrnp complex protein && O94620.1 RecName: Full=Pre-mRNA-splicing factor cwf17; AltName: Full=Complexed with cdc5 protein 17 && -	-
BOTSDO12798	456.939	290.08	925.53	1050.59	373.51	988.058	-1.40457	1.94043e-07	1.20906e-06	GTA08_BOTSDO12798	WWBZ02000009.1	231689	233042	+	1287	protein_coding	WD repeat-containing protein jip5 && Q0V786.1 RecName: Full=WD repeat-containing protein JIP5 && -	-
BOTSDO09834	1845.33	1837.86	926.559	849.865	1841.59	888.212	1.05228	1.94043e-07	1.20906e-06	GTA08_BOTSDO09834	WWBZ02000073.1	911140	912078	-	939	protein_coding	putative nitrilase family protein && Q10166.1 RecName: Full=Hydrolase C26A3.11 && PF00795:Carbon-nitrogen hydrolase	CN_hydrolase
BOTSDO00339	436.07	454.083	1394.47	901.113	445.076	1147.79	-1.36593	1.9564e-07	1.21834e-06	GTA08_BOTSDO00339	WWBZ02000001.1	1186918	1187905	-	807	protein_coding	cytochrome c oxidase assembly protein cox11 && Q86ZU7.2 RecName: Full=Rsm22-cox11 tandem protein 2, mitochondrial; Contains: RecName: Full=37S ribosomal protein S22-2; Contains: RecName: Full=Cytochrome c oxidase assembly protein cox11-2; Flags: Precursor && PF04442:Cytochrome c oxidase assembly protein CtaG/Cox11	-
BOTSDO01378	75.7904	22.5504	230.354	315.176	49.1704	272.765	-2.47748	1.96089e-07	1.22046e-06	GTA08_BOTSDO01378	WWBZ02000001.1	4515378	4516070	-	693	protein_coding	hypothetical protein && - && -	-
BOTSDO08650	318.539	275.73	93.5814	92.2466	297.135	92.914	1.67706	2.01793e-07	1.25527e-06	GTA08_BOTSDO08650	WWBZ02000062.1	355292	356478	-	1137	protein_coding	Alcohol dehydrogenase iron-type && - && PF00465:Iron-containing alcohol dehydrogenase	-
novel.517	575.568	440.757	197.446	167.411	508.163	182.428	1.47899	2.02967e-07	1.26187e-06	-	WWBZ02000073.1	685035	688071	+	2867	-	PF11951:Fungal specific transcription factor domain	-
BOTSDO01928	664.539	629.361	285.886	202.43	646.95	244.158	1.4082	2.03601e-07	1.26512e-06	GTA08_BOTSDO01928	WWBZ02000016.1	536938	538790	-	1587	protein_coding	putative chlorogenic acid esterase precursor protein && P23795.2 RecName: Full=Acetylcholinesterase; Short=AChE; Flags: Precursor && PF00135:Carboxylesterase family	COesterase
BOTSDO04111	684.311	627.311	1670.07	1299.14	655.811	1484.6	-1.17843	2.08751e-07	1.2964e-06	GTA08_BOTSDO04111	WWBZ02000022.1	2345400	2345986	-	363	protein_coding	hypothetical protein && Q9UUC6.1 RecName: Full=Small nuclear ribonucleoprotein Sm D3; Short=Sm-D3; AltName: Full=snRNP core protein D3 && PF01423:LSM domain	LSM
BOTSDO05580	671.13	593.485	1260.78	1645.06	632.307	1452.92	-1.20091	2.09523e-07	1.30048e-06	GTA08_BOTSDO05580	WWBZ02000033.1	2576055	2577896	-	1842	protein_coding	putative serine threonine-protein kinase psk1 protein && Q12706.1 RecName: Full=Serine/threonine-protein kinase psk1; AltName: Full=Ribosomal S6 kinase homolog psk1; Short=S6K homolog psk1 && PF00069:Protein kinase domain	Pkinase
BOTSDO12238	4343.12	4879.08	2024.85	2452.22	4611.1	2238.54	1.04231	2.1467e-07	1.33169e-06	GTA08_BOTSDO12238	WWBZ02000007.1	715163	718913	-	2853	protein_coding	hypothetical protein && - && PF13417:Glutathione S-transferase, N-terminal domain	-
BOTSDO10594	4803.36	5515.62	2628.51	2584.61	5159.49	2606.56	0.985145	2.18154e-07	1.35256e-06	GTA08_BOTSDO10594	WWBZ02000082.1	238143	241116	-	2847	protein_coding	hypothetical protein && - && PF12868:Domain of unknwon function (DUF3824)	-
BOTSDO00420	2550.51	2466.19	1316.31	1075.36	2508.35	1195.83	1.06922	2.19628e-07	1.36095e-06	GTA08_BOTSDO00420	WWBZ02000001.1	1463287	1465098	-	1692	protein_coding	Tetratricopeptide-like helical protein && - && -	-
BOTSDO08175	2302.27	1961.88	1056.13	973.714	2132.08	1014.92	1.07103	2.23355e-07	1.38327e-06	GTA08_BOTSDO08175	WWBZ02000051.1	2634621	2635273	+	570	protein_coding	hypothetical protein && - && -	-
BOTSDO05358	1173.1	1290.5	2327.19	3001.43	1231.8	2664.31	-1.11318	2.23482e-07	1.3833e-06	GTA08_BOTSDO05358	WWBZ02000033.1	1797755	1807898	-	7560	protein_coding	Sterol regulatory element-binding protein cleavage-activating protein && C8V3W6.1 RecName: Full=Probable assembly chaperone of rpl4 && PF12349:Sterol-sensing domain of SREBP cleavage-activation	-
BOTSDO05056	606.323	553.509	180.993	249.408	579.916	215.2	1.4276	2.24638e-07	1.38969e-06	GTA08_BOTSDO05056	WWBZ02000033.1	780850	781902	-	1053	protein_coding	hypothetical protein && - && PF13419:Haloacid dehalogenase-like hydrolase	-
BOTSDO12331	477.809	512.509	1553.86	987.38	495.159	1270.62	-1.35878	2.2752e-07	1.40675e-06	GTA08_BOTSDO12331	WWBZ02000007.1	1102119	1103222	-	1104	protein_coding	hypothetical protein && D4AUX6.1 RecName: Full=Uncharacterized secreted protein ARB_08043; Flags: Precursor && -	-
BOTSDO05597	1806.89	1988.53	874.112	950.653	1897.71	912.382	1.05633	2.34108e-07	1.44669e-06	GTA08_BOTSDO05597	WWBZ02000033.1	2635953	2637676	+	1515	protein_coding	putative mitochondrial cytochrome protein && P09437.2 RecName: Full=Cytochrome b2, mitochondrial; AltName: Full=L-lactate dehydrogenase [Cytochrome]; AltName: Full=L-lactate ferricytochrome C oxidoreductase; Short=L-LCR; Flags: Precursor && PF01070:FMN-dependent dehydrogenase|PF00173:Cytochrome b5-like Heme/Steroid binding domain	FMN_dh
BOTSDO08022	567.879	591.435	251.95	188.764	579.657	220.357	1.39767	2.35487e-07	1.45441e-06	GTA08_BOTSDO08022	WWBZ02000051.1	2165236	2166373	+	1083	protein_coding	hypothetical protein && - && -	-
BOTSDO13496	1932.11	1498.58	3923.22	3421.67	1715.34	3672.44	-1.09831	2.36441e-07	1.4595e-06	GTA08_BOTSDO13496	WWBZ02000012.1	423562	424203	-	519	protein_coding	Protein import receptor MAS20-related protein && P35848.1 RecName: Full=Mitochondrial import receptor subunit tom20; AltName: Full=Mitochondrial 20 kDa outer membrane protein; AltName: Full=Protein mom19; AltName: Full=Translocase of outer membrane 20 kDa subunit && PF02064:MAS20 protein import receptor	-
BOTSDO07639	10659	9454.76	5023.57	5341.76	10056.9	5182.67	0.956351	2.40076e-07	1.48032e-06	GTA08_BOTSDO07639	WWBZ02000051.1	1016844	1018597	+	1464	protein_coding	Pyruvate carboxyltransferase && O94225.1 RecName: Full=Homocitrate synthase, mitochondrial; Flags: Precursor && PF00682:HMGL-like	HMGL-like
BOTSDO10624	92.2666	74.8263	419.574	228.908	83.5464	324.241	-1.95553	2.41535e-07	1.4885e-06	GTA08_BOTSDO10624	WWBZ02000082.1	352275	353244	+	843	protein_coding	ww domain protein && - && PF00397:WW domain	WW
BOTSDO03261	32.9524	24.6004	134.716	163.14	28.7764	148.928	-2.37487	2.47389e-07	1.52373e-06	GTA08_BOTSDO03261	WWBZ02000016.1	4855001	4856818	+	1698	protein_coding	putative kelch repeat protein && - && PF13854:Kelch motif	-
BOTSDO08691	190.025	225.504	474.077	717.474	207.765	595.775	-1.5204	2.47649e-07	1.5245e-06	GTA08_BOTSDO08691	WWBZ02000062.1	502967	506683	+	3648	protein_coding	HECT domain-containing protein && O94275.1 RecName: Full=Probable E3 ubiquitin-protein ligase mug30; AltName: Full=HECT-type E3 ubiquitin transferase mug30; AltName: Full=Meiotically up-regulated gene 30 protein && PF00632:HECT-domain (ubiquitin-transferase)	HECT
BOTSDO05214	722.755	878.44	204.645	351.05	800.597	277.847	1.52418	2.48257e-07	1.52741e-06	GTA08_BOTSDO05214	WWBZ02000033.1	1255056	1256645	+	1590	protein_coding	Zinc finger RING-type protein && Q17RB8.2 RecName: Full=LON peptidase N-terminal domain and RING finger protein 1; AltName: Full=RING finger protein 191 && PF00097:Zinc finger, C3HC4 type (RING finger)|PF02190:ATP-dependent protease La (LON) substrate-binding domain|PF15227:zinc finger of C3HC4-type, RING	zf-C3HC4
BOTSDO06036	675.523	591.435	1279.29	1525.49	633.479	1402.39	-1.14708	2.49968e-07	1.5371e-06	GTA08_BOTSDO06036	WWBZ02000033.1	4163535	4164989	-	1455	protein_coding	Tubulin-tyrosine ligase && Q10438.1 RecName: Full=Probable tubulin--tyrosine ligase C12B10.04 && PF03133:Tubulin-tyrosine ligase family	TTL
BOTSDO07728	150.482	172.203	494.644	404.86	161.343	449.752	-1.47773	2.58779e-07	1.59041e-06	GTA08_BOTSDO07728	WWBZ02000051.1	1279470	1283505	+	2097	protein_coding	hypothetical protein && - && PF11951:Fungal specific transcription factor domain	-
BOTSDO08514	101.054	142.477	355.815	392.048	121.766	373.932	-1.61757	2.60727e-07	1.60151e-06	GTA08_BOTSDO08514	WWBZ02000051.1	3740027	3744673	-	4431	protein_coding	hypothetical protein && - && -	-
BOTSDO02345	17245.1	10457.2	5944.99	5772.25	13851.1	5858.62	1.24135	2.64238e-07	1.62219e-06	GTA08_BOTSDO02345	WWBZ02000016.1	1922002	1924117	-	2055	protein_coding	Oxoglutarate/iron-dependent oxygenase && Q11120.1 RecName: Full=Prolyl 3,4-dihydroxylase ofd1; AltName: Full=2-oxoglutarate and Fe(II) dioxygenase domain-containing protein 1; AltName: Full=PKHD-type hydroxylase ofd1 && PF10637:Oxoglutarate and iron-dependent oxygenase degradation C-term|PF13640:2OG-Fe(II) oxygenase superfamily	-
BOTSDO01068	10504.1	11383.8	5862.72	5609.11	10944	5735.91	0.932085	2.67485e-07	1.64122e-06	GTA08_BOTSDO01068	WWBZ02000001.1	3568271	3569519	-	1116	protein_coding	peroxidase && Q4ING3.1 RecName: Full=Cytochrome c peroxidase, mitochondrial; Short=CCP; Flags: Precursor && PF00141:Peroxidase	-
BOTSDO02063	4238.77	4432.17	11693.6	7758.11	4335.47	9725.84	-1.16552	2.69972e-07	1.65558e-06	GTA08_BOTSDO02063	WWBZ02000016.1	1047118	1049226	-	1230	protein_coding	putative carboxymethylenebutenolidase && Q07505.1 RecName: Full=Putative carboxymethylenebutenolidase; AltName: Full=Dienelactone hydrolase; Short=DLH && PF01738:Dienelactone hydrolase family	-
BOTSDO05344	160.368	141.452	412.375	418.526	150.91	415.451	-1.46158	2.72577e-07	1.67065e-06	GTA08_BOTSDO05344	WWBZ02000033.1	1753924	1754391	-	354	protein_coding	hypothetical protein && Q754U2.1 RecName: Full=DASH complex subunit DAD3; AltName: Full=Outer kinetochore protein DAD3 && PF08656:DASH complex subunit Dad3	-
BOTSDO10767	5298.74	6018.9	2899.99	1718.52	5658.82	2309.26	1.29355	2.73166e-07	1.67335e-06	GTA08_BOTSDO10767	WWBZ02000082.1	843398	845248	+	1851	protein_coding	hypothetical protein && - && -	-
BOTSDO03459	134.006	149.653	387.694	405.714	141.829	396.704	-1.48362	2.74536e-07	1.68082e-06	GTA08_BOTSDO03459	WWBZ02000022.1	222355	224185	-	1776	protein_coding	Dynactin p62 && Q9QUR2.1 RecName: Full=Dynactin subunit 4; AltName: Full=Dynactin subunit p62 && PF05502:Dynactin p62 family	-
BOTSDO09119	1373.01	1176.72	591.311	579.958	1274.87	585.634	1.12222	2.75258e-07	1.68433e-06	GTA08_BOTSDO09119	WWBZ02000062.1	2188627	2189976	+	1233	protein_coding	hypothetical protein && - && -	-
BOTSDO07307	428.381	348.506	1061.27	830.22	388.443	945.747	-1.28365	2.80089e-07	1.71296e-06	GTA08_BOTSDO07307	WWBZ02000040.1	4063436	4065624	-	1326	protein_coding	Peptidase A1 && Q69IF8.1 RecName: Full=Aspartic protease PEP1; AltName: Full=Protease 2; Flags: Precursor && PF00026:Eukaryotic aspartyl protease	Asp
BOTSDO06031	274.603	165.028	672.552	595.332	219.815	633.942	-1.52912	2.82394e-07	1.72612e-06	GTA08_BOTSDO06031	WWBZ02000033.1	4148246	4149599	+	1122	protein_coding	DNA-binding protein hgh1 && Q10498.1 RecName: Full=Protein HGH1 homolog && PF04063:Domain of unknown function (DUF383)|PF04064:Domain of unknown function (DUF384)	-
BOTSDO09306	23405	21578.7	12459.7	9761.06	22491.8	11110.4	1.01756	2.8432e-07	1.736e-06	GTA08_BOTSDO09306	WWBZ02000062.1	2925010	2926181	-	1059	protein_coding	Fatty acid hydroxylase && Q8J207.1 RecName: Full=Delta(7)-sterol 5(6)-desaturase; AltName: Full=C-5 sterol desaturase; AltName: Full=Ergosterol Delta(5,6) desaturase; AltName: Full=Sterol-C5-desaturase && PF04116:Fatty acid hydroxylase superfamily	-
BOTSDO13815	59607.5	58454.7	32585.9	23048	59031.1	27816.9	1.08555	2.84502e-07	1.73617e-06	GTA08_BOTSDO13815	WWBZ02000013.1	767710	770218	-	2088	protein_coding	putative aspartate-semialdehyde dehydrogenase protein && P78780.2 RecName: Full=Probable aspartate-semialdehyde dehydrogenase; Short=ASA dehydrogenase; Short=ASADH; AltName: Full=Aspartate-beta-semialdehyde dehydrogenase && PF02152:Dihydroneopterin aldolase|PF02774:Semialdehyde dehydrogenase, dimerisation domain|PF01118:Semialdehyde dehydrogenase, NAD binding domain	-
BOTSDO00876	169.155	88.1515	491.559	392.902	128.653	442.231	-1.78286	2.92415e-07	1.7835e-06	GTA08_BOTSDO00876	WWBZ02000001.1	2972921	2973307	-	387	protein_coding	hypothetical protein && - && -	-
BOTSDO00022	951.225	998.367	441.169	443.296	974.796	442.233	1.14032	2.92648e-07	1.78395e-06	GTA08_BOTSDO00022	WWBZ02000001.1	121505	122522	-	912	protein_coding	NAD(P)-binding protein && O93868.3 RecName: Full=NADP-dependent mannitol dehydrogenase; Short=MtDH; AltName: Full=Mannitol 2-dehydrogenase [NADP(+)] && PF00106:short chain dehydrogenase	adh_short
BOTSDO12319	1512.51	1589.8	503.9	772.993	1551.16	638.446	1.27937	2.93442e-07	1.78782e-06	GTA08_BOTSDO12319	WWBZ02000007.1	1040092	1041323	-	1179	protein_coding	Homeobox && O70477.3 RecName: Full=Homeobox protein PKNOX1; AltName: Full=PBX/knotted homeobox 1 && PF05920:Homeobox KN domain	Coprinus_mating
BOTSDO04227	1281.85	1244.37	557.375	620.102	1263.11	588.739	1.10075	2.97434e-07	1.81116e-06	GTA08_BOTSDO04227	WWBZ02000022.1	2738565	2740966	+	2325	protein_coding	putative transcriptional regulatory protein && O59741.2 RecName: Full=Uncharacterized transcriptional regulatory protein C530.05 && PF00172:Fungal Zn(2)-Cys(6) binuclear cluster domain|PF04082:Fungal specific transcription factor domain	Fungal_trans
BOTSDO12213	119.727	102.502	280.744	487.711	111.114	384.228	-1.7921	2.9942e-07	1.82128e-06	GTA08_BOTSDO12213	WWBZ02000007.1	609745	611459	+	1629	protein_coding	Carboxylesterase type B && P01267.1 RecName: Full=Thyroglobulin; Short=Tg; Flags: Precursor && PF00135:Carboxylesterase family	COesterase
BOTSDO01087	1180.79	1308.95	606.736	536.397	1244.87	571.567	1.12367	3.00825e-07	1.82884e-06	GTA08_BOTSDO01087	WWBZ02000001.1	3624296	3626190	-	1401	protein_coding	hypothetical protein && Q32MW3.1 RecName: Full=Acyl-coenzyme A thioesterase 10, mitochondrial; Short=Acyl-CoA thioesterase 10; AltName: Full=Mitochondrial 48 kDa acyl-CoA thioester hydrolase 2; Short=Mt-ACT48.2; Flags: Precursor && -	-
BOTSDO00687	1946.39	1424.77	4299.6	3343.94	1685.58	3821.77	-1.18102	3.02043e-07	1.83426e-06	GTA08_BOTSDO00687	WWBZ02000001.1	2369095	2369733	-	591	protein_coding	mitochondrial 54s ribosomal protein mnp1 && P53163.1 RecName: Full=54S ribosomal protein L12, mitochondrial; AltName: Full=Mitochondrial-nucleoid protein 1; Flags: Precursor && PF16320:Ribosomal protein L7/L12 dimerisation domain|PF00542:Ribosomal protein L7/L12 C-terminal domain	-
BOTSDO07987	891.911	674.461	1762.62	1703.15	783.186	1732.88	-1.14608	3.04054e-07	1.84548e-06	GTA08_BOTSDO07987	WWBZ02000051.1	2066062	2067043	-	918	protein_coding	Ribosomal protein L4/L1e && O74801.1 RecName: Full=54S ribosomal protein yml6, mitochondrial && PF00573:Ribosomal protein L4/L1 family	-
BOTSDO07596	2325.34	2790.1	1263.86	1216.29	2557.72	1240.08	1.04462	3.08415e-07	1.86993e-06	GTA08_BOTSDO07596	WWBZ02000051.1	862033	863994	-	1803	protein_coding	Isocitrate lyase/phosphorylmutase && C8V9Y5.1 RecName: Full=Methylisocitrate lyase, mitochondrial; AltName: Full=2-methylisocitrate lyase, mitochondrial; Flags: Precursor && PF00463:Isocitrate lyase family	-
BOTSDO12038	689.803	580.16	1282.37	1552.82	634.981	1417.6	-1.1593	3.14984e-07	1.90873e-06	GTA08_BOTSDO12038	WWBZ02000002.1	1808476	1810148	-	1542	protein_coding	Zinc finger U1-type protein && G0S920.2 RecName: Full=Cytoplasmic 60S subunit biogenesis factor REI1 homolog; AltName: Full=pre-60S factor REI1 homolog && PF12874:Zinc-finger of C2H2 type|PF12756:C2H2 type zinc-finger (2 copies)	-
BOTSDO05529	195.517	211.154	691.063	457.817	203.335	574.44	-1.49693	3.16504e-07	1.91691e-06	GTA08_BOTSDO05529	WWBZ02000033.1	2420702	2422531	+	1686	protein_coding	hypothetical protein && - && -	-
BOTSDO12292	170.254	207.054	50.39	40.9985	188.654	45.6942	2.04939	3.1966e-07	1.93498e-06	GTA08_BOTSDO12292	WWBZ02000007.1	964069	965780	+	1545	protein_coding	Major facilitator superfamily && P11551.3 RecName: Full=L-fucose-proton symporter; AltName: Full=6-deoxy-L-galactose permease; AltName: Full=L-fucose permease && PF07690:Major Facilitator Superfamily	MFS_1
BOTSDO00745	2543.92	2524.62	1128.12	1343.55	2534.27	1235.84	1.03563	3.20236e-07	1.93743e-06	GTA08_BOTSDO00745	WWBZ02000001.1	2549308	2551037	-	1557	protein_coding	hypothetical protein && - && -	-
BOTSDO05602	1096.22	987.092	2198.65	2055.05	1041.65	2126.85	-1.02987	3.22103e-07	1.94767e-06	GTA08_BOTSDO05602	WWBZ02000033.1	2650717	2651539	-	711	protein_coding	putative riboflavin synthase alpha chain protein && P38145.1 RecName: Full=Riboflavin synthase; Short=RS && PF00677:Lumazine binding domain	-
BOTSDO09914	162.565	272.655	49.3616	52.9564	217.61	51.159	2.08853	3.22577e-07	1.94949e-06	GTA08_BOTSDO09914	WWBZ02000073.1	1160986	1162793	-	1608	protein_coding	Amino acid/polyamine transporter I && O60113.1 RecName: Full=Uncharacterized amino-acid permease C15C4.04c && PF13520:Amino acid permease	-
BOTSDO05076	137.301	113.777	342.446	393.756	125.539	368.101	-1.55337	3.26453e-07	1.97186e-06	GTA08_BOTSDO05076	WWBZ02000033.1	829494	831360	-	1452	protein_coding	RNA methylase family protein && Q12463.1 RecName: Full=tRNA (guanine(10)-N2)-methyltransferase; AltName: Full=tRNA [Gm10] methyltransferase; AltName: Full=tRNA guanosine-2'-O-methyltransferase TRM11; AltName: Full=tRNA methylase 11 && PF01170:Putative RNA methylase family UPF0020	-
BOTSDO09164	1248.89	1072.17	2452.66	2304.46	1160.53	2378.56	-1.03539	3.32367e-07	2.00651e-06	GTA08_BOTSDO09164	WWBZ02000062.1	2318506	2319701	-	1053	protein_coding	mitochondrial 54s ribosomal protein 7 5 && O14337.1 RecName: Full=Probable 54S ribosomal protein L7, mitochondrial; Flags: Precursor && PF00281:Ribosomal protein L5|PF00673:ribosomal L5P family C-terminus	-
BOTSDO09421	59.3142	55.3509	236.524	195.597	57.3326	216.061	-1.91353	3.34249e-07	2.01678e-06	GTA08_BOTSDO09421	WWBZ02000062.1	3312044	3312488	-	237	protein_coding	putative mitotic-spindle organizing protein 1 protein && Q5BDL9.1 RecName: Full=Mitotic-spindle organizing protein 1; AltName: Full=Mitotic-spindle organizing protein associated with a ring of gamma-tubulin 1 && PF12554:Mitotic-spindle organizing gamma-tubulin ring associated	-
BOTSDO08068	1098.41	868.19	2272.69	1983.3	983.301	2128	-1.11388	3.36222e-07	2.02652e-06	GTA08_BOTSDO08068	WWBZ02000051.1	2300629	2303888	+	3153	protein_coding	Aminoacyl-tRNA synthetase class I conserved site && P15181.1 RecName: Full=Leucine--tRNA ligase, mitochondrial; AltName: Full=Leucyl-tRNA synthetase; Short=LeuRS; Flags: Precursor && PF09334:tRNA synthetases class I (M)|PF00133:tRNA synthetases class I (I, L, M and V)|PF08264:Anticodon-binding domain of tRNA|PF13603:Leucyl-tRNA synthetase, Domain 2	-
BOTSDO08984	668.933	640.636	278.687	274.177	654.784	276.432	1.24416	3.39149e-07	2.04306e-06	GTA08_BOTSDO08984	WWBZ02000062.1	1706144	1707811	+	1503	protein_coding	glucan endo-alpha-glucosidase agn1 && O13716.2 RecName: Full=Glucan endo-1,3-alpha-glucosidase agn1; AltName: Full=Endo-1,3-alpha-glucanase agn1; Flags: Precursor && PF03659:Glycosyl hydrolase family 71	-
BOTSDO09196	283.39	369.006	961.523	714.057	326.198	837.79	-1.35957	3.39817e-07	2.046e-06	GTA08_BOTSDO09196	WWBZ02000062.1	2418088	2418809	-	624	protein_coding	putative gtpase inhibitor && Q8LCV1.1 RecName: Full=Thioredoxin domain-containing protein PLP3B; AltName: Full=Phosducin-like protein 3B && -	-
BOTSDO05551	1302.72	1371.47	2644.96	2642.69	1337.09	2643.83	-0.983469	3.40428e-07	2.04858e-06	GTA08_BOTSDO05551	WWBZ02000033.1	2481014	2483324	-	2061	protein_coding	Nuclear control of ATP synthase 2 && O74963.1 RecName: Full=Nuclear control of ATPase protein 2 && PF08637:ATP synthase regulation protein NCA2	-
BOTSDO02436	1011.64	813.864	1861.34	2043.95	912.751	1952.65	-1.09755	3.41535e-07	2.05414e-06	GTA08_BOTSDO02436	WWBZ02000016.1	2192838	2199515	-	6678	protein_coding	putative pre-mRNA splicing helicase && Q9UT24.1 RecName: Full=Pre-mRNA-splicing factor brr2; AltName: Full=Pre-mRNA-splicing factor spp41; AltName: Full=Pre-mRNA-splicing helicase BRR2 && PF02889:Sec63 Brl domain|PF00270:DEAD/DEAH box helicase|PF00271:Helicase conserved C-terminal domain	Sec63
BOTSDO03919	385.543	434.607	965.637	886.593	410.075	926.115	-1.17478	3.43159e-07	2.0617e-06	GTA08_BOTSDO03919	WWBZ02000022.1	1787887	1789585	-	1590	protein_coding	putative chromosome segregation protein && - && PF12539:Chromosome segregation protein Csm1/Pcs1	-
BOTSDO01818	191.124	233.704	53.4751	58.9353	212.414	56.2052	1.91703	3.45699e-07	2.07585e-06	GTA08_BOTSDO01818	WWBZ02000016.1	174455	176392	-	1788	protein_coding	TPP-binding enzyme conserved site && P51853.1 RecName: Full=Benzaldehyde lyase; AltName: Full=Benzoin aldolase; Short=BL; Short=BZL && PF02775:Thiamine pyrophosphate enzyme, C-terminal TPP binding domain|PF00205:Thiamine pyrophosphate enzyme, central domain|PF02776:Thiamine pyrophosphate enzyme, N-terminal TPP binding domain	TPP_enzyme_N
BOTSDO00491	225.174	202.953	585.141	505.648	214.064	545.394	-1.3491	3.546e-07	2.1259e-06	GTA08_BOTSDO00491	WWBZ02000001.1	1705373	1706692	-	1320	protein_coding	Major facilitator superfamily && - && PF07690:Major Facilitator Superfamily	MFS_1
BOTSDO04974	377.854	334.156	949.183	753.347	356.005	851.265	-1.25742	3.55555e-07	2.13049e-06	GTA08_BOTSDO04974	WWBZ02000033.1	500486	501789	-	1098	protein_coding	hypothetical protein && Q9HDZ9.1 RecName: Full=UPF0553 protein C589.05c && PF10343:Potential Queuosine, Q, salvage protein family	-
BOTSDO10105	493.187	584.26	1186.74	1171.87	538.723	1179.3	-1.12995	3.61076e-07	2.16242e-06	GTA08_BOTSDO10105	WWBZ02000073.1	1890989	1892594	-	1440	protein_coding	putative membrane protein tms1 protein && Q12116.1 RecName: Full=Membrane protein TMS1 && PF03348:Serine incorporator (Serinc)	TMS_TDE
BOTSDO09209	117.53	124.027	377.411	327.134	120.779	352.272	-1.54346	3.63074e-07	2.17323e-06	GTA08_BOTSDO09209	WWBZ02000062.1	2464090	2464763	-	501	protein_coding	Sybindin-like protein && Q9UT70.2 RecName: Full=Transport protein particle subunit bet5 && PF04099:Sybindin-like family	Sybindin
BOTSDO00138	229.568	220.379	502.871	674.767	224.973	588.819	-1.38911	3.64903e-07	2.18301e-06	GTA08_BOTSDO00138	WWBZ02000001.1	517892	520331	-	2331	protein_coding	hypothetical protein && - && -	-
BOTSDO12428	98.8571	142.477	10.2837	23.0617	120.667	16.6727	2.83974	3.72596e-07	2.22667e-06	GTA08_BOTSDO12428	WWBZ02000007.1	1405145	1405669	-	525	protein_coding	CMP/dCMP deaminase zinc-binding protein && O59834.1 RecName: Full=Probable cytosine deaminase; AltName: Full=Cytosine aminohydrolase && PF00383:Cytidine and deoxycytidylate deaminase zinc-binding region	-
BOTSDO00522	432.774	254.204	84.3261	108.475	343.489	96.4006	1.82999	3.73074e-07	2.22834e-06	GTA08_BOTSDO00522	WWBZ02000001.1	1784731	1790695	+	3372	protein_coding	Oligopeptide transporter && P46030.1 RecName: Full=Peptide transporter PTR2 && PF00854:POT family|PF00067:Cytochrome P450	p450
BOTSDO01619	476.711	571.96	1150.74	1158.21	524.335	1154.48	-1.13832	3.73362e-07	2.22888e-06	GTA08_BOTSDO01619	WWBZ02000001.1	5533490	5536059	+	2184	protein_coding	Fps/Fes/Fer/CIP4-like protein && P38822.1 RecName: Full=Protein BZZ1; AltName: Full=LAS17-binding protein 7 && PF14604:Variant SH3 domain|PF00611:Fes/CIP4, and EFC/F-BAR homology domain|PF00130:Phorbol esters/diacylglycerol binding domain (C1 domain)	C1_1
BOTSDO03227	1159.92	1338.67	615.992	494.544	1249.3	555.268	1.17094	3.79538e-07	2.26335e-06	GTA08_BOTSDO03227	WWBZ02000016.1	4731862	4732362	-	450	protein_coding	hypothetical protein && - && -	-
novel.436	198.813	187.578	454.538	559.459	193.195	506.998	-1.39288	3.8123e-07	2.27224e-06	-	WWBZ02000051.1	3931415	3990193	+	509	-	-	-
BOTSDO04014	152.679	82.0014	383.581	404.006	117.34	393.793	-1.74915	3.81974e-07	2.27426e-06	GTA08_BOTSDO04014	WWBZ02000022.1	2075594	2076192	-	546	protein_coding	putative oxoglutarate iron-dependent oxygenase protein && - && PF09135:Alb1	-
BOTSDO02218	208.698	231.654	514.183	599.603	220.176	556.893	-1.33893	3.91e-07	2.32677e-06	GTA08_BOTSDO02218	WWBZ02000016.1	1516709	1518713	+	1662	protein_coding	hypothetical protein && Q9HGK9.1 RecName: Full=Uncharacterized protein C800.13 && PF15511:Centromere kinetochore component CENP-T histone fold	-
BOTSDO09403	202.108	236.779	536.808	567.146	219.443	551.977	-1.33041	3.93658e-07	2.34135e-06	GTA08_BOTSDO09403	WWBZ02000062.1	3240733	3241898	-	1095	protein_coding	Initiation factor 2B-related protein && Q9USP0.1 RecName: Full=Translation initiation factor eIF-2B subunit alpha; AltName: Full=eIF-2B GDP-GTP exchange factor subunit alpha && PF01008:Initiation factor 2 subunit family	-
BOTSDO06656	773.282	690.862	1721.49	1432.39	732.072	1576.94	-1.10692	3.98271e-07	2.36754e-06	GTA08_BOTSDO06656	WWBZ02000040.1	1985471	1986104	-	369	protein_coding	hypothetical protein && O42661.1 RecName: Full=Small nuclear ribonucleoprotein Sm D1; Short=Sm-D1; AltName: Full=snRNP core protein D1 && PF01423:LSM domain	LSM
BOTSDO05359	644.768	602.71	1674.18	1205.19	623.739	1439.68	-1.20631	4.02298e-07	2.39021e-06	GTA08_BOTSDO05359	WWBZ02000033.1	1808202	1809032	+	693	protein_coding	hypothetical protein && Q03768.1 RecName: Full=Protein GIR2; AltName: Full=DRG family-regulatory protein 2; AltName: Full=Genetically interacts with ribosomal genes protein 2 && PF05773:RWD domain	RWD
BOTSDO02903	149.384	148.628	406.205	400.589	149.006	403.397	-1.4368	4.05327e-07	2.40693e-06	GTA08_BOTSDO02903	WWBZ02000016.1	3762522	3763805	+	1284	protein_coding	tRNA-dihydrouridine synthase && O74731.1 RecName: Full=tRNA-dihydrouridine(20) synthase [NAD(P)+]; AltName: Full=tRNA-dihydrouridine synthase 2 && PF01207:Dihydrouridine synthase (Dus)	Dus
BOTSDO08229	295.473	274.705	719.857	637.185	285.089	678.521	-1.2508	4.12078e-07	2.44574e-06	GTA08_BOTSDO08229	WWBZ02000051.1	2816348	2817287	+	891	protein_coding	hypothetical protein && B8E2P4.1 RecName: Full=Probable transcriptional regulatory protein Dtur_1615 && PF01709:Transcriptional regulator	-
BOTSDO02295	2558.2	2529.74	1349.22	1196.64	2543.97	1272.93	0.999236	4.15801e-07	2.46653e-06	GTA08_BOTSDO02295	WWBZ02000016.1	1772745	1773855	+	1050	protein_coding	hypothetical protein && O13644.1 RecName: Full=Integral membrane protein sed5 && PF11416:Syntaxin-5 N-terminal, Sly1p-binding domain|PF05739:SNARE domain	SNARE
BOTSDO01357	399.822	298.28	77.1275	126.412	349.051	101.77	1.77294	4.22889e-07	2.50726e-06	GTA08_BOTSDO01357	WWBZ02000001.1	4432819	4434758	-	1584	protein_coding	Methyltransferase type 11 && M2SNN6.1 RecName: Full=Secondary metabolism regulator LAE1; AltName: Full=Methyltransferase LAE1; AltName: Full=Velvet complex subunit LAE1 && PF13489:Methyltransferase domain	-
BOTSDO13359	559.092	531.984	1240.21	1108.67	545.538	1174.44	-1.10606	4.25609e-07	2.52205e-06	GTA08_BOTSDO13359	WWBZ02000011.1	652712	654345	+	1584	protein_coding	hypothetical protein && - && PF15460:Something about silencing, SAS, complex subunit 4	-
BOTSDO03599	416.298	379.256	139.858	151.182	397.777	145.52	1.44977	4.33568e-07	2.56686e-06	GTA08_BOTSDO03599	WWBZ02000022.1	679592	680683	-	1092	protein_coding	hypothetical protein && - && -	-
BOTSDO05793	68.1015	70.7262	206.702	294.677	69.4139	250.689	-1.85389	4.33627e-07	2.56686e-06	GTA08_BOTSDO05793	WWBZ02000033.1	3285069	3287280	+	1227	protein_coding	hypothetical protein && - && PF01042:Endoribonuclease L-PSP|PF03184:DDE superfamily endonuclease	DDE
BOTSDO12810	2902	2554.34	7033	4911.28	2728.17	5972.14	-1.13021	4.37026e-07	2.58562e-06	GTA08_BOTSDO12810	WWBZ02000009.1	278103	279349	-	1077	protein_coding	putative homoisocitrate dehydrogenase && O14104.1 RecName: Full=Homoisocitrate dehydrogenase; Short=HICDH && PF00180:Isocitrate/isopropylmalate dehydrogenase	-
BOTSDO09956	188.927	186.553	427.801	604.728	187.74	516.264	-1.46051	4.37562e-07	2.58743e-06	GTA08_BOTSDO09956	WWBZ02000073.1	1313534	1314199	-	543	protein_coding	hypothetical protein && - && PF10224:Predicted coiled-coil protein (DUF2205)	-
BOTSDO00866	499.777	524.809	1038.65	1196.64	512.293	1117.65	-1.12566	4.38937e-07	2.5942e-06	GTA08_BOTSDO00866	WWBZ02000001.1	2934788	2936435	+	1440	protein_coding	hypothetical protein && Q0UTL2.2 RecName: Full=Histone chaperone RTT106 && PF08512:Histone chaperone Rttp106-like	-
BOTSDO11776	495.384	384.382	1311.17	906.238	439.883	1108.7	-1.33349	4.4044e-07	2.60171e-06	GTA08_BOTSDO11776	WWBZ02000002.1	880512	881613	-	636	protein_coding	Coiled-coil domain-containing protein 25 && Q6GLE1.1 RecName: Full=Coiled-coil domain-containing protein 25 && PF05670:Domain of unknown function (DUF814)	-
BOTSDO10842	998.456	687.787	1827.41	2048.22	843.122	1937.81	-1.20117	4.46983e-07	2.63898e-06	GTA08_BOTSDO10842	WWBZ02000082.1	1090040	1092633	+	2490	protein_coding	RNA helicase ATP-dependent DEAD-box conserved site && A7EYW0.2 RecName: Full=ATP-dependent RNA helicase dbp3 && PF00270:DEAD/DEAH box helicase|PF00271:Helicase conserved C-terminal domain	DEAD
BOTSDO05002	1144.55	994.267	2508.19	2029.43	1069.41	2268.81	-1.08501	4.4911e-07	2.65015e-06	GTA08_BOTSDO05002	WWBZ02000033.1	577476	578277	-	465	protein_coding	Mago nashi protein && P49030.2 RecName: Full=Protein mago nashi homolog; AltName: Full=Mago nashi-like protein && PF02792:Mago nashi protein	-
BOTSDO07894	1098.41	1148.02	559.432	449.275	1123.22	504.353	1.15623	4.51064e-07	2.66028e-06	GTA08_BOTSDO07894	WWBZ02000051.1	1774716	1775869	+	1038	protein_coding	putative 2-dehydropantoate 2-reductase family protein && Q07589.2 RecName: Full=Uncharacterized protein YDL144C && PF08546:Ketopantoate reductase PanE/ApbA C terminal|PF02558:Ketopantoate reductase PanE/ApbA	-
BOTSDO00254	1009.44	854.864	1996.06	1867.99	932.153	1932.03	-1.05159	4.59888e-07	2.7109e-06	GTA08_BOTSDO00254	WWBZ02000001.1	911081	912209	-	984	protein_coding	putative 50s ribosomal protein l3 protein && P31334.3 RecName: Full=54S ribosomal protein L9, mitochondrial; AltName: Full=YmL9; Flags: Precursor && PF00297:Ribosomal protein L3	-
BOTSDO07888	617.308	666.261	1338.93	1343.55	641.784	1341.24	-1.06328	4.61752e-07	2.72047e-06	GTA08_BOTSDO07888	WWBZ02000051.1	1751139	1753139	+	2001	protein_coding	Transglutaminase-like protein && - && PF01841:Transglutaminase-like superfamily	Transglut_core
BOTSDO05146	74.692	133.252	320.85	392.902	103.972	356.876	-1.77761	4.62128e-07	2.72126e-06	GTA08_BOTSDO05146	WWBZ02000033.1	1050677	1052471	+	1689	protein_coding	putative lariat debranching enzyme protein && Q9UK59.2 RecName: Full=Lariat debranching enzyme && PF05011:Lariat debranching enzyme, C-terminal domain	-
BOTSDO03735	5101.03	5220.41	2836.24	2504.32	5160.72	2670.28	0.950758	4.7035e-07	2.76823e-06	GTA08_BOTSDO03735	WWBZ02000022.1	1195335	1196566	-	1164	protein_coding	putative duf887 domain-containing protein && O13752.1 RecName: Full=Uncharacterized TLC domain-containing protein C17A2.02c && PF03798:TLC domain	LAG1
BOTSDO04724	218.584	232.679	520.354	602.165	225.631	561.26	-1.31501	4.74831e-07	2.79314e-06	GTA08_BOTSDO04724	WWBZ02000022.1	4388740	4390110	+	1371	protein_coding	hypothetical protein && O43071.1 RecName: Full=Pre-mRNA-processing factor 17 && PF00400:WD domain, G-beta repeat	WD40
BOTSDO04264	485.498	458.183	1083.9	976.277	471.84	1030.09	-1.12626	4.76277e-07	2.80018e-06	GTA08_BOTSDO04264	WWBZ02000022.1	2849128	2850571	-	1245	protein_coding	hypothetical protein && - && -	-
BOTSDO02415	203.206	210.129	510.07	519.314	206.667	514.692	-1.31635	4.87704e-07	2.86586e-06	GTA08_BOTSDO02415	WWBZ02000016.1	2135872	2140751	-	4830	protein_coding	hypothetical protein && A1ZAJ2.1 RecName: Full=Kinesin-like protein unc-104; AltName: Full=Protein immaculate connections; Short=DUnc104 && PF16183:Kinesin-associated|PF00169:PH domain|PF12473:Kinesin protein|PF00225:Kinesin motor domain	Kinesin
BOTSDO04066	2152.89	2261.19	1166.17	1012.15	2207.04	1089.16	1.01934	4.9088e-07	2.88152e-06	GTA08_BOTSDO04066	WWBZ02000022.1	2228387	2229515	-	1068	protein_coding	Cellular retinaldehyde-binding/triple function && Q9UU99.1 RecName: Full=CRAL-TRIO domain-containing protein C23B6.04c && PF03765:CRAL/TRIO, N-terminal domain|PF00650:CRAL/TRIO domain	CRAL_TRIO_N
BOTSDO01241	1084.13	910.215	2231.56	1945.72	997.174	2088.64	-1.06666	4.91916e-07	2.88609e-06	GTA08_BOTSDO01241	WWBZ02000001.1	4066138	4067217	-	834	protein_coding	putative 50s ribosomal protein l1 protein && Q8UE05.2 RecName: Full=50S ribosomal protein L1 && PF00687:Ribosomal protein L1p/L10e family	-
novel.146	333.917	336.206	110.035	122.141	335.061	116.088	1.52801	4.94864e-07	2.90188e-06	-	WWBZ02000010.1	462914	465219	-	2161	-	-	-
BOTSDO01437	6008.31	7693.78	3334.99	3453.27	6851.05	3394.13	1.0133	4.97117e-07	2.91357e-06	GTA08_BOTSDO01437	WWBZ02000001.1	4816272	4817922	+	1497	protein_coding	putative conserved fungal protein && A5H0J3.1 RecName: Full=Uracil catabolism protein 4; AltName: Full=Pyrimidine-degrading protein 14 && PF07958:Protein of unknown function (DUF1688)	-
BOTSDO05141	311.949	306.48	648.9	857.552	309.215	753.226	-1.28528	5.00125e-07	2.92968e-06	GTA08_BOTSDO05141	WWBZ02000033.1	1040525	1042681	+	1755	protein_coding	Calcium-binding mitochondrial carrier SAL1 && P0CI40.1 RecName: Full=Calcium-binding mitochondrial carrier SAL1; AltName: Full=Suppressor of AAC2 lethality && PF13499:EF-hand domain pair|PF00153:Mitochondrial carrier protein	Mito_carr
BOTSDO12737	206.501	138.377	554.29	440.734	172.439	497.512	-1.52926	5.05447e-07	2.95931e-06	GTA08_BOTSDO12737	WWBZ02000009.1	45516	47803	-	2238	protein_coding	hypothetical protein && - && -	-
BOTSDO09712	318.539	373.106	760.992	837.907	345.823	799.449	-1.20883	5.07671e-07	2.97078e-06	GTA08_BOTSDO09712	WWBZ02000073.1	512144	519777	+	7197	protein_coding	Peptidase C50 separase && P33144.2 RecName: Full=Separin; AltName: Full=Cell division-associated protein bimB; AltName: Full=Separase && PF13489:Methyltransferase domain|PF03568:Peptidase family C50	-
BOTSDO07879	346	342.356	89.4679	132.391	344.178	110.929	1.6294	5.10205e-07	2.98406e-06	GTA08_BOTSDO07879	WWBZ02000051.1	1727950	1729689	-	1362	protein_coding	hypothetical protein && - && -	-
BOTSDO09140	7659.23	7703.01	4294.46	3665.95	7681.12	3980.2	0.948619	5.12093e-07	2.99355e-06	GTA08_BOTSDO09140	WWBZ02000062.1	2250757	2252814	-	1533	protein_coding	glucose-6-phosphate dehydrogenase && P48826.1 RecName: Full=Glucose-6-phosphate 1-dehydrogenase; Short=G6PD && PF00479:Glucose-6-phosphate dehydrogenase, NAD binding domain|PF02781:Glucose-6-phosphate dehydrogenase, C-terminal domain	G6PD_C
BOTSDO10663	172.451	203.978	508.013	467.212	188.215	487.613	-1.37242	5.12718e-07	2.99564e-06	GTA08_BOTSDO10663	WWBZ02000082.1	503181	504931	-	1683	protein_coding	putative red-like protein && - && PF07808:RED-like protein N-terminal region	-
BOTSDO00579	1684.96	1295.62	3433.72	2917.73	1490.29	3175.72	-1.09155	5.16178e-07	3.0143e-06	GTA08_BOTSDO00579	WWBZ02000001.1	1952400	1953529	+	1023	protein_coding	hypothetical protein && P36528.2 RecName: Full=54S ribosomal protein L17, mitochondrial; AltName: Full=YmL17/YmL30; Flags: Precursor && PF11788:39S mitochondrial ribosomal protein L46	-
BOTSDO07885	681.015	632.436	1609.39	1268.39	656.726	1438.89	-1.13128	5.17568e-07	3.02085e-06	GTA08_BOTSDO07885	WWBZ02000051.1	1739551	1740088	+	300	protein_coding	hypothetical protein && Q9C6K5.1 RecName: Full=Sm-like protein LSM3B; Short=AtLSM3B; AltName: Full=U6 snRNA-associated Sm-like protein LSM3B && PF01423:LSM domain	LSM
BOTSDO08685	997.358	855.889	421.63	409.131	926.624	415.381	1.15755	5.30645e-07	3.09396e-06	GTA08_BOTSDO08685	WWBZ02000062.1	469918	472391	+	2301	protein_coding	hypothetical protein && - && -	-
BOTSDO11794	8821.35	8942.25	4410.67	4955.69	8881.8	4683.18	0.92327	5.31081e-07	3.0949e-06	GTA08_BOTSDO11794	WWBZ02000002.1	932662	935923	-	3147	protein_coding	putative alpha-ketoglutarate dehydrogenase complex subunit protein && P20967.2 RecName: Full=2-oxoglutarate dehydrogenase, mitochondrial; AltName: Full=2-oxoglutarate dehydrogenase complex component E1; Short=OGDC-E1; AltName: Full=Alpha-ketoglutarate dehydrogenase; Flags: Precursor && PF00676:Dehydrogenase E1 component|PF16870:2-oxoglutarate dehydrogenase C-terminal|PF16078:2-oxoglutarate dehydr…	-
BOTSDO10379	1041.29	831.289	2040.28	1907.28	936.292	1973.78	-1.07612	5.33255e-07	3.10596e-06	GTA08_BOTSDO10379	WWBZ02000073.1	2849600	2850766	-	1167	protein_coding	Ribonuclease III && P36516.2 RecName: Full=54S ribosomal protein L3, mitochondrial; AltName: Full=YmL3; Flags: Precursor && -	-
BOTSDO11997	126.317	78.9263	331.134	332.259	102.622	331.696	-1.69457	5.42992e-07	3.16104e-06	GTA08_BOTSDO11997	WWBZ02000002.1	1674300	1675442	-	1143	protein_coding	Ribosomal RNA methyltransferase RrmJ/FtsJ && O36015.1 RecName: Full=Putative tRNA (cytidine(32)/guanosine(34)-2'-O)-methyltransferase; AltName: Full=2'-O-ribose RNA methyltransferase TRM7 homolog && PF01728:FtsJ-like methyltransferase	-
BOTSDO07695	3005.26	3345.66	1146.63	1687.77	3175.46	1417.2	1.16331	5.47695e-07	3.18677e-06	GTA08_BOTSDO07695	WWBZ02000051.1	1169356	1172281	+	2817	protein_coding	Zinc finger GATA-type protein && O13412.1 RecName: Full=Nitrogen regulatory protein areA && PF00320:GATA zinc finger|PF08550:Fungal protein of unknown function (DUF1752)	GATA
novel.103	707.377	605.785	1996.06	1253.02	656.581	1624.54	-1.30662	5.51931e-07	3.20975e-06	-	WWBZ02000002.1	1793135	1795460	-	2184	-	-	-
BOTSDO09045	361.378	330.056	905.991	722.599	345.717	814.295	-1.23558	5.53935e-07	3.21975e-06	GTA08_BOTSDO09045	WWBZ02000062.1	1967093	1968758	-	1488	protein_coding	hypothetical protein && - && PF00172:Fungal Zn(2)-Cys(6) binuclear cluster domain	Zn_clus
BOTSDO02945	2081.49	1942.41	3900.6	3822.26	2011.95	3861.43	-0.940573	5.63412e-07	3.27314e-06	GTA08_BOTSDO02945	WWBZ02000016.1	3884326	3886088	-	1593	protein_coding	Chaperonin TCP-1 conserved site && Q10147.1 RecName: Full=Probable T-complex protein 1 subunit beta; Short=TCP-1-beta; AltName: Full=CCT-beta && PF00118:TCP-1/cpn60 chaperonin family	-
BOTSDO01540	319.638	324.93	771.275	703.808	322.284	737.541	-1.19405	5.69878e-07	3.309e-06	GTA08_BOTSDO01540	WWBZ02000001.1	5224169	5224620	+	405	protein_coding	hypothetical protein && - && -	-
BOTSDO00299	467.924	541.209	982.09	1549.4	504.566	1265.75	-1.32732	5.75526e-07	3.34007e-06	GTA08_BOTSDO00299	WWBZ02000001.1	1054205	1056475	+	2271	protein_coding	Transcriptional regulator CRZ1 && Q4WJ81.1 RecName: Full=C2H2 finger domain transcription factor crzA && PF00096:Zinc finger, C2H2 type	zf-C2H2
BOTSDO00081	4287.1	4486.5	1897.34	2420.62	4386.8	2158.98	1.02248	5.77038e-07	3.34712e-06	GTA08_BOTSDO00081	WWBZ02000001.1	318165	320856	-	2640	protein_coding	hypothetical protein && - && -	-
BOTSDO05607	2467.03	2436.47	5621.05	4353.53	2451.75	4987.29	-1.02429	5.79125e-07	3.35749e-06	GTA08_BOTSDO05607	WWBZ02000033.1	2662496	2663010	+	333	protein_coding	hypothetical protein && - && -	-
BOTSDO08901	629.39	507.384	1227.87	1247.89	568.387	1237.88	-1.12336	5.83532e-07	3.3813e-06	GTA08_BOTSDO08901	WWBZ02000062.1	1446089	1447479	+	1287	protein_coding	Phosphoribosylglycinamide synthetase && P20772.1 RecName: Full=Bifunctional purine biosynthetic protein ADE1; Includes: RecName: Full=Phosphoribosylamine--glycine ligase; AltName: Full=Glycinamide ribonucleotide synthetase; Short=GARS; AltName: Full=Phosphoribosylglycinamide synthetase; Includes: RecName: Full=Phosphoribosylformylglycinamidine cyclo-ligase; AltName: Full=AIR synthase; Short=AIRS;…	-
BOTSDO01381	624.996	691.887	1343.05	1400.78	658.442	1371.91	-1.05897	5.85309e-07	3.38985e-06	GTA08_BOTSDO01381	WWBZ02000001.1	4519896	4524286	+	4278	protein_coding	putative 5-3 exonuclease && P40383.1 RecName: Full=5'-3' exoribonuclease 1; AltName: Full=Exonuclease 2; AltName: Full=Exonuclease II; Short=Exo II; AltName: Full=p140 && PF03159:XRN 5'-3' exonuclease N-terminus	-
BOTSDO05704	3428.14	2217.11	6560.98	6092.55	2822.63	6326.76	-1.16455	6.05476e-07	3.50485e-06	GTA08_BOTSDO05704	WWBZ02000033.1	2948332	2949721	-	1335	protein_coding	Heat shock protein DnaJ && Q9Y7I8.2 RecName: Full=Zuotin; AltName: Full=DnaJ-related protein zuo1; Short=J protein zuo1; AltName: Full=Ribosome-associated complex subunit zuo1 && PF00226:DnaJ domain|PF16717:Ribosome-associated complex head domain	DnaJ
BOTSDO07934	1175.3	1055.77	2378.61	2124.23	1115.53	2251.42	-1.01307	6.07651e-07	3.51563e-06	GTA08_BOTSDO07934	WWBZ02000051.1	1910053	1910584	-	357	protein_coding	hypothetical protein && O14036.1 RecName: Full=Small nuclear ribonucleoprotein Sm D2; Short=Sm-D2; AltName: Full=Complexed with cdc5 protein 9; AltName: Full=snRNP core protein D2 && PF01423:LSM domain	LSM
novel.74	1.09841	0	96.6665	110.183	0.549206	103.425	-7.60626	6.13798e-07	3.54937e-06	-	WWBZ02000001.1	5922902	5924138	-	1107	-	PF04982:HPP family	-
BOTSDO02527	12333	11169.6	23929.1	20820.4	11751.3	22374.7	-0.929041	6.31539e-07	3.65008e-06	GTA08_BOTSDO02527	WWBZ02000016.1	2487649	2489659	-	1953	protein_coding	Glycoside hydrolase subgroup catalytic core && Q0CEX9.1 RecName: Full=Probable beta-glucosidase btgE; AltName: Full=Beta-D-glucoside glucohydrolase btgE; AltName: Full=Cellobiase btgE; AltName: Full=Gentiobiase btgE; Flags: Precursor && -	-
BOTSDO08631	18.673	10.2502	119.291	91.3925	14.4616	105.342	-2.86912	6.33073e-07	3.65707e-06	GTA08_BOTSDO08631	WWBZ02000062.1	309177	311096	-	1683	protein_coding	putative FAD binding domain containing protein && P43485.2 RecName: Full=Mitomycin radical oxidase && PF01565:FAD binding domain	FAD_binding_4
BOTSDO05726	31420.1	28335.6	16839.5	14324.7	29877.8	15582.1	0.939217	6.33862e-07	3.65975e-06	GTA08_BOTSDO05726	WWBZ02000033.1	3006052	3008468	-	2319	protein_coding	hypothetical protein && Q4W9B8.1 RecName: Full=ATP-dependent 6-phosphofructokinase; Short=ATP-PFK; Short=Phosphofructokinase; AltName: Full=Phosphohexokinase && PF00365:Phosphofructokinase	PFK
BOTSDO01125	1106.1	872.29	461.737	397.173	989.195	429.455	1.20429	6.41957e-07	3.70269e-06	GTA08_BOTSDO01125	WWBZ02000001.1	3749094	3749841	+	339	protein_coding	putative ycii-related domain protein && - && -	-
BOTSDO00461	850.171	1094.72	1961.1	2176.34	972.445	2068.72	-1.08889	6.50674e-07	3.75104e-06	GTA08_BOTSDO00461	WWBZ02000001.1	1628354	1630816	-	2172	protein_coding	Pyridoxal phosphate-dependent enzyme beta subunit && P13228.1 RecName: Full=Tryptophan synthase && PF00291:Pyridoxal-phosphate dependent enzyme|PF00290:Tryptophan synthase alpha chain	PALP
BOTSDO13653	248.241	290.08	77.1275	90.5383	269.161	83.8329	1.68113	6.59348e-07	3.79716e-06	GTA08_BOTSDO13653	WWBZ02000013.1	247922	250673	-	2697	protein_coding	hypothetical protein && - && PF05729:NACHT domain	NACHT
novel.348	165.86	235.754	529.609	535.543	200.807	532.576	-1.40607	6.61562e-07	3.80796e-06	-	WWBZ02000033.1	312706	313695	-	938	-	-	-
BOTSDO03514	4291.5	5171.21	2222.3	2515.43	4731.35	2368.86	0.997942	6.64212e-07	3.82126e-06	GTA08_BOTSDO03514	WWBZ02000022.1	386701	390467	-	2727	protein_coding	putative 2-nitropropane dioxygenase protein && O06179.1 RecName: Full=Putative monooxygenase Rv1533 && PF03060:Nitronate monooxygenase	NPD
BOTSDO08673	5051.6	4609.5	1561.06	2567.53	4830.55	2064.3	1.22601	6.66422e-07	3.83071e-06	GTA08_BOTSDO08673	WWBZ02000062.1	432066	433688	-	1515	protein_coding	PAS domain-containing protein && - && PF08447:PAS fold	-
BOTSDO12276	492.089	625.261	1121.95	1467.4	558.675	1294.68	-1.21259	6.66536e-07	3.83071e-06	GTA08_BOTSDO12276	WWBZ02000007.1	925397	927617	-	2163	protein_coding	Biotin/lipoyl attachment && Q54KE6.1 RecName: Full=Methylcrotonoyl-CoA carboxylase subunit alpha, mitochondrial; Short=MCCase subunit alpha; AltName: Full=3-methylcrotonyl-CoA carboxylase 1; AltName: Full=3-methylcrotonyl-CoA carboxylase biotin-containing subunit; AltName: Full=3-methylcrotonyl-CoA:carbon dioxide ligase subunit alpha; Flags: Precursor && PF00289:Carbamoyl-phosphate synthase L cha…	CPSase_L_D2
BOTSDO12979	235.06	178.353	41.1347	61.4977	206.707	51.3162	2.0039	6.68377e-07	3.83933e-06	GTA08_BOTSDO12979	WWBZ02000009.1	829774	832017	+	1095	protein_coding	putative cation diffusion facilitator 1 protein && P20107.2 RecName: Full=Zinc/cadmium resistance protein && PF01545:Cation efflux family	-
BOTSDO02911	285.587	241.904	86.3828	77.7263	263.746	82.0546	1.68554	6.68908e-07	3.84042e-06	GTA08_BOTSDO02911	WWBZ02000016.1	3788983	3791035	-	1773	protein_coding	mfs general substrate transporter && - && PF07690:Major Facilitator Superfamily	MFS_1
BOTSDO03739	498.679	412.057	950.211	1093.29	455.368	1021.75	-1.16668	6.69519e-07	3.84197e-06	GTA08_BOTSDO03739	WWBZ02000022.1	1206395	1209877	-	3273	protein_coding	Zinc finger CCHC-type protein && Q5BFH3.3 RecName: Full=5'-3' exoribonuclease 2 && PF03159:XRN 5'-3' exonuclease N-terminus	-
BOTSDO06714	59.3142	44.0757	170.709	245.991	51.695	208.35	-2.01418	6.73825e-07	3.8647e-06	GTA08_BOTSDO06714	WWBZ02000040.1	2187281	2188652	+	1110	protein_coding	Pex && - && -	-
BOTSDO04117	40.6412	22.5504	147.056	164.848	31.5958	155.952	-2.30791	6.78177e-07	3.88769e-06	GTA08_BOTSDO04117	WWBZ02000022.1	2357996	2358673	+	678	protein_coding	hypothetical protein && - && PF15370:Domain of unknown function (DUF4598)	-
BOTSDO01940	128.514	100.452	321.879	352.758	114.483	337.318	-1.56048	6.78588e-07	3.88806e-06	GTA08_BOTSDO01940	WWBZ02000016.1	581877	583638	-	1710	protein_coding	WW/Rsp5/WWP && Q09685.1 RecName: Full=Pre-mRNA-splicing factor dre4; AltName: Full=DNA replication protein 4; AltName: Full=Hyphal growth protein 1 && PF01846:FF domain|PF00397:WW domain	FF
BOTSDO05732	1223.63	1189.02	609.822	525.293	1206.33	567.557	1.08846	6.84428e-07	3.91952e-06	GTA08_BOTSDO05732	WWBZ02000033.1	3023014	3024057	-	1044	protein_coding	hypothetical protein && - && -	-
BOTSDO05328	140.597	99.4267	336.276	380.944	120.012	358.61	-1.58118	6.86015e-07	3.92661e-06	GTA08_BOTSDO05328	WWBZ02000033.1	1708362	1711771	+	3303	protein_coding	Armadillo-like helical && - && PF10363:Required for nuclear transport of RNA pol II C-terminus 1|PF10304:Required for nuclear transport of RNA pol II C-terminus 2	-
BOTSDO00940	20698.5	20313.8	11657.6	8784.78	20506.1	10221.2	1.00458	6.91541e-07	3.95623e-06	GTA08_BOTSDO00940	WWBZ02000001.1	3152581	3153822	+	1242	protein_coding	hypothetical protein && - && PF13136:Protein of unknown function (DUF3984)	-
BOTSDO00824	17884.3	16506.9	9536.05	6377.83	17195.6	7956.94	1.11188	6.96602e-07	3.98316e-06	GTA08_BOTSDO00824	WWBZ02000001.1	2792798	2793391	-	414	protein_coding	hypothetical protein && P16965.2 RecName: Full=ATPase-stabilizing factor 15 kDa protein && -	-
BOTSDO01289	282.292	238.829	65.8155	88.8301	260.56	77.3228	1.74857	6.98809e-07	3.99375e-06	GTA08_BOTSDO01289	WWBZ02000001.1	4204008	4204667	-	660	protein_coding	putative ankyrin repeat domain-containing protein 29 && - && PF07883:Cupin domain	Cupin_2
BOTSDO04969	822.711	691.887	1873.68	1456.3	757.299	1664.99	-1.13644	6.99517e-07	3.99577e-06	GTA08_BOTSDO04969	WWBZ02000033.1	490798	491463	-	498	protein_coding	Ribosomal protein L25/L23 && Q6MWS8.1 RecName: Full=Peptidyl-prolyl cis-trans isomerase-like 3; Short=PPIase; AltName: Full=Rotamase && PF00160:Cyclophilin type peptidyl-prolyl cis-trans isomerase/CLD	Pro_isomerase
BOTSDO03582	534.927	517.634	1059.22	1180.42	526.28	1119.82	-1.0897	7.01852e-07	4.00707e-06	GTA08_BOTSDO03582	WWBZ02000022.1	633362	635542	-	1485	protein_coding	putative apoptosis regulator bcl-2 protein bag && - && PF02179:BAG domain	-
BOTSDO11647	67.0031	49.2008	227.269	202.43	58.102	214.85	-1.88795	7.05873e-07	4.02799e-06	GTA08_BOTSDO11647	WWBZ02000002.1	395313	396728	+	1416	protein_coding	hypothetical protein && - && -	-
BOTSDO10800	59.3142	53.3009	204.645	204.992	56.3076	204.819	-1.86363	7.11039e-07	4.05541e-06	GTA08_BOTSDO10800	WWBZ02000082.1	958342	960018	-	1578	protein_coding	Zinc finger RING-type protein && - && PF00097:Zinc finger, C3HC4 type (RING finger)	zf-C3HC4
BOTSDO03613	221.879	210.129	66.8438	55.5188	216.004	61.1813	1.8225	7.12316e-07	4.06064e-06	GTA08_BOTSDO03613	WWBZ02000022.1	723989	726418	-	2208	protein_coding	glycogen debranching enzyme && - && -	-
BOTSDO01901	300.965	166.053	755.85	608.144	233.509	681.997	-1.5472	7.24512e-07	4.12807e-06	GTA08_BOTSDO01901	WWBZ02000016.1	436284	437421	+	912	protein_coding	Iron-sulfur protein IND1 && Q6CE48.1 RecName: Full=Iron-sulfur protein IND1; AltName: Full=Iron-sulfur protein required for NADH dehydrogenase 1; Flags: Precursor && PF10609:NUBPL iron-transfer P-loop NTPase	-
BOTSDO08653	3352.35	3624.46	1805.81	1005.32	3488.41	1405.56	1.31219	7.28833e-07	4.15059e-06	GTA08_BOTSDO08653	WWBZ02000062.1	363097	363582	+	486	protein_coding	hypothetical protein && - && -	-
BOTSDO04762	2030.96	1861.43	4434.32	3489.14	1946.2	3961.73	-1.02534	7.313e-07	4.16253e-06	GTA08_BOTSDO04762	WWBZ02000022.1	4523485	4524115	-	579	protein_coding	hypothetical protein && P17624.1 RecName: Full=Nuclear movement protein nudC; AltName: Full=Nuclear distribution protein C && PF04969:CS domain	-
novel.356	314.146	200.903	80.2126	58.0812	257.525	69.1469	1.90015	7.39426e-07	4.20665e-06	-	WWBZ02000033.1	1394017	1397869	-	3784	-	-	-
BOTSDO03187	15.3778	12.3002	178.936	62.3519	13.839	120.644	-3.12261	7.52437e-07	4.27657e-06	GTA08_BOTSDO03187	WWBZ02000016.1	4622480	4623777	-	1176	protein_coding	hypothetical protein && - && -	-
BOTSDO11719	184.533	160.928	32.9077	47.8316	172.73	40.3697	2.09085	7.52476e-07	4.27657e-06	GTA08_BOTSDO11719	WWBZ02000002.1	664292	665611	+	1320	protein_coding	Acyl-CoA N-acyltransferase && Q9UUE3.1 RecName: Full=Putative lysine N-acyltransferase C17G9.06c && PF13523:Acetyltransferase (GNAT) domain	-
BOTSDO02653	1453.2	1168.52	517.269	648.289	1310.86	582.779	1.16844	7.58616e-07	4.30929e-06	GTA08_BOTSDO02653	WWBZ02000016.1	2862355	2863450	+	918	protein_coding	Alpha/beta hydrolase fold-1 && - && -	-
BOTSDO08791	697.492	639.611	1584.71	1282.91	668.551	1433.81	-1.10049	7.60824e-07	4.31965e-06	GTA08_BOTSDO08791	WWBZ02000062.1	967081	968024	-	873	protein_coding	Oxoglutarate/iron-dependent oxygenase && - && PF13640:2OG-Fe(II) oxygenase superfamily	-
BOTSDO04570	6112.66	5231.69	3018.26	2863.06	5672.18	2940.66	0.947785	7.72749e-07	4.38293e-06	GTA08_BOTSDO04570	WWBZ02000022.1	3868091	3870377	-	2070	protein_coding	hypothetical protein && Q9ST62.1 RecName: Full=External alternative NAD(P)H-ubiquinone oxidoreductase B1, mitochondrial; AltName: Full=External alternative NADH dehydrogenase NDB1; AltName: Full=NADH:ubiquinone reductase (non-electrogenic) NDB1; Flags: Precursor && PF00036:EF hand|PF07992:Pyridine nucleotide-disulphide oxidoreductase	Pyr_redox_2
BOTSDO02574	336.114	318.78	915.247	669.642	327.447	792.444	-1.27438	7.77897e-07	4.40991e-06	GTA08_BOTSDO02574	WWBZ02000016.1	2630586	2631847	+	1182	protein_coding	hypothetical protein && Q2URJ0.2 RecName: Full=Protein phosphatase methylesterase 1; Short=PME-1 && PF12697:Alpha/beta hydrolase family	-
BOTSDO02330	207.6	183.478	481.276	497.961	195.539	489.618	-1.32479	7.95512e-07	4.5075e-06	GTA08_BOTSDO02330	WWBZ02000016.1	1869411	1871984	+	2574	protein_coding	DNA repair metallo-beta-lactamase && Q10264.3 RecName: Full=DNA cross-link repair protein pso2/snm1 && PF12706:Beta-lactamase superfamily domain|PF07522:DNA repair metallo-beta-lactamase	-
novel.421	750.215	509.434	250.922	110.183	629.824	180.552	1.80639	7.9713e-07	4.51285e-06	-	WWBZ02000051.1	2161377	2163078	+	1576	-	-	-
BOTSDO09682	626.095	608.86	1615.56	1167.6	617.478	1391.58	-1.17176	7.97259e-07	4.51285e-06	GTA08_BOTSDO09682	WWBZ02000073.1	425482	426459	+	978	protein_coding	Ketopantoate reductase ApbA/PanE && Q8YX96.1 RecName: Full=Putative 2-dehydropantoate 2-reductase; AltName: Full=Ketopantoate reductase; Short=KPA reductase; Short=KPR && PF08546:Ketopantoate reductase PanE/ApbA C terminal|PF02558:Ketopantoate reductase PanE/ApbA	-
BOTSDO08083	1024.82	915.34	2063.93	1857.74	970.079	1960.84	-1.01528	8.06914e-07	4.55833e-06	GTA08_BOTSDO08083	WWBZ02000051.1	2339759	2345867	+	2559	protein_coding	37s ribosomal protein s9 && Q7S7R6.2 RecName: Full=37S ribosomal protein S9, mitochondrial; AltName: Full=Mitochondrial ribosomal protein 9; Flags: Precursor && PF00380:Ribosomal protein S9/S16	-
BOTSDO02545	394.33	259.329	769.218	883.176	326.83	826.197	-1.33917	8.20977e-07	4.63545e-06	GTA08_BOTSDO02545	WWBZ02000016.1	2534898	2537856	+	2904	protein_coding	hypothetical protein && P87177.1 RecName: Full=Uncharacterized WD repeat-containing protein C3D6.12 && PF00400:WD domain, G-beta repeat|PF04003:Dip2/Utp12 Family	WD40
BOTSDO13259	6165.39	7246.87	3594.14	3378.96	6706.13	3486.55	0.943779	8.3137e-07	4.68943e-06	GTA08_BOTSDO13259	WWBZ02000011.1	334115	336189	+	1995	protein_coding	Endoplasmic reticulum oxidoreductin 1 && Q7SEY9.1 RecName: Full=Endoplasmic reticulum oxidoreductin-1; Flags: Precursor && PF04137:Endoplasmic Reticulum Oxidoreductin 1 (ERO1)	-
BOTSDO00449	1471.87	1257.7	2880.46	2583.76	1364.78	2732.11	-1.00137	8.3786e-07	4.72367e-06	GTA08_BOTSDO00449	WWBZ02000001.1	1584373	1585217	+	741	protein_coding	putative mitochondrial ribosomal protein l16 protein && P38064.1 RecName: Full=54S ribosomal protein L16, mitochondrial; AltName: Full=YmL47; Flags: Precursor && PF00252:Ribosomal protein L16p/L10e	-
BOTSDO05025	51.6254	52.2759	172.766	222.929	51.9506	197.847	-1.93032	8.49431e-07	4.7865e-06	GTA08_BOTSDO05025	WWBZ02000033.1	654866	656668	-	1599	protein_coding	set domain-containing protein && Q8X225.2 RecName: Full=Histone-lysine N-methyltransferase, H3 lysine-9 specific dim-5; AltName: Full=Histone H3-K9 methyltransferase dim-5; Short=H3-K9-HMTase dim-5; Short=HKMT && PF05033:Pre-SET motif|PF00856:SET domain	SET
BOTSDO04468	481.104	442.807	944.041	1051.44	461.956	997.741	-1.11138	8.65401e-07	4.87405e-06	GTA08_BOTSDO04468	WWBZ02000022.1	3546742	3552627	+	4872	protein_coding	Helicase && O42643.1 RecName: Full=Pre-mRNA-splicing factor ATP-dependent RNA helicase prp22 && PF00575:S1 RNA binding domain|PF07717:Oligonucleotide/oligosaccharide-binding (OB)-fold|PF00339:Arrestin (or S-antigen), N-terminal domain|PF04408:Helicase associated domain (HA2)|PF00271:Helicase conserved C-terminal domain	DUF1605
BOTSDO05118	707.377	731.862	1446.91	1463.99	719.62	1455.45	-1.01612	8.72789e-07	4.9132e-06	GTA08_BOTSDO05118	WWBZ02000033.1	973573	975150	-	1179	protein_coding	hypothetical protein && O43120.1 RecName: Full=Splicing factor U2AF-associated protein 2; AltName: Full=Cold sensitive U2 snRNA suppressor 2 homolog && PF00076:RNA recognition motif. (a.k.a. RRM, RBD, or RNP domain)	RRM_1
novel.51	149.384	180.403	43.1914	35.0196	164.894	39.1055	2.08003	8.8835e-07	4.9983e-06	-	WWBZ02000001.1	2404260	2407136	-	2766	-	PF06985:Heterokaryon incompatibility protein (HET)	-
BOTSDO05103	608.52	527.884	1227.87	1170.17	568.202	1199.02	-1.07754	9.06363e-07	5.09456e-06	GTA08_BOTSDO05103	WWBZ02000033.1	923943	925054	-	1020	protein_coding	putative ccch finger DNA binding && Q12000.2 RecName: Full=Translation machinery-associated protein 46; AltName: Full=DRG family-regulatory protein 1 && PF16543:DRG Family Regulatory Proteins, Tma46|PF00642:Zinc finger C-x8-C-x5-C-x3-H type (and similar)	zf-CCCH
BOTSDO00506	115.333	100.452	329.077	300.656	107.892	314.867	-1.5454	9.08303e-07	5.10291e-06	GTA08_BOTSDO00506	WWBZ02000001.1	1744027	1744769	+	675	protein_coding	hypothetical protein && - && PF04438:HIT zinc finger	-
BOTSDO05900	4459.55	4275.35	2302.51	1287.18	4367.45	1794.85	1.28352	9.10577e-07	5.11313e-06	GTA08_BOTSDO05900	WWBZ02000033.1	3593545	3594207	-	663	protein_coding	hypothetical protein && - && -	-
BOTSDO11969	804.038	952.241	415.46	366.424	878.139	390.942	1.16841	9.26041e-07	5.19632e-06	GTA08_BOTSDO11969	WWBZ02000002.1	1589865	1592303	+	1932	protein_coding	Glycoside hydrolase family 15 && P69327.1 RecName: Full=Glucoamylase; AltName: Full=1,4-alpha-D-glucan glucohydrolase; AltName: Full=Glucan 1,4-alpha-glucosidase; Flags: Precursor >P69328.1 RecName: Full=Glucoamylase; AltName: Full=1,4-alpha-D-glucan glucohydrolase; AltName: Full=Glucan 1,4-alpha-glucosidase; Flags: Precursor && PF00686:Starch binding domain|PF00723:Glycosyl hydrolases family 15	-
BOTSDO04784	1984.83	1963.93	1021.17	598.749	1974.38	809.959	1.28669	9.26315e-07	5.19632e-06	GTA08_BOTSDO04784	WWBZ02000022.1	4578367	4579048	-	627	protein_coding	hypothetical protein && - && -	-
BOTSDO10556	28660.9	27831.3	16190.6	14311	28246.1	15250.8	0.889193	9.37637e-07	5.2546e-06	GTA08_BOTSDO10556	WWBZ02000082.1	111348	113423	-	1533	protein_coding	putative 6-phosphogluconate dehydrogenase && P38720.1 RecName: Full=6-phosphogluconate dehydrogenase, decarboxylating 1 && PF00393:6-phosphogluconate dehydrogenase, C-terminal domain|PF03446:NAD binding domain of 6-phosphogluconate dehydrogenase	NAD_binding_2
BOTSDO05192	314.146	328.006	121.347	101.642	321.076	111.495	1.52805	9.39299e-07	5.26129e-06	GTA08_BOTSDO05192	WWBZ02000033.1	1193398	1194729	+	1332	protein_coding	F-box domain cyclin-like protein && - && PF12937:F-box-like	-
BOTSDO05578	250.438	176.303	528.581	581.666	213.37	555.123	-1.38083	9.42624e-07	5.27729e-06	GTA08_BOTSDO05578	WWBZ02000033.1	2570653	2573007	-	2295	protein_coding	putative dimethylguanosine tRNA methyltransferase && Q9P804.1 RecName: Full=tRNA (guanine(26)-N(2))-dimethyltransferase; AltName: Full=tRNA 2,2-dimethylguanosine-26 methyltransferase; AltName: Full=tRNA(guanine-26,N(2)-N(2)) methyltransferase; AltName: Full=tRNA(m(2,2)G26)dimethyltransferase && PF02005:N2,N2-dimethylguanosine tRNA methyltransferase	TRM
novel.19	374.558	291.105	107.979	118.725	332.832	113.352	1.55251	9.46864e-07	5.29839e-06	-	WWBZ02000001.1	2830011	2832796	+	2648	-	-	-
BOTSDO11595	293.276	254.204	58.6169	98.2256	273.74	78.4212	1.79742	9.81349e-07	5.48863e-06	GTA08_BOTSDO11595	WWBZ02000002.1	219218	220816	+	1599	protein_coding	putative amidase protein && P27765.3 RecName: Full=Amidase && PF01425:Amidase	Amidase
BOTSDO02582	99.9555	90.2015	281.773	288.698	95.0785	285.235	-1.5856	9.88575e-07	5.52629e-06	GTA08_BOTSDO02582	WWBZ02000016.1	2657795	2658733	-	939	protein_coding	NmrA-like protein && - && PF05368:NmrA-like family	NmrA
BOTSDO01056	596.438	1048.59	232.411	333.967	822.515	283.189	1.53702	9.98471e-07	5.57827e-06	GTA08_BOTSDO01056	WWBZ02000001.1	3541072	3542946	-	1515	protein_coding	Major facilitator superfamily && Q9US44.1 RecName: Full=Uncharacterized transporter C1002.16c && PF07690:Major Facilitator Superfamily	MFS_1
BOTSDO10696	6259.85	4963.13	3005.92	2510.3	5611.49	2758.11	1.02485	9.98864e-07	5.57827e-06	GTA08_BOTSDO10696	WWBZ02000082.1	618907	620157	+	1125	protein_coding	Sphingolipid long chain base-responsive protein LSP1 && Q12230.1 RecName: Full=Sphingolipid long chain base-responsive protein LSP1 && PF13805:Eisosome component PIL1	-
BOTSDO07683	150.482	101.477	331.134	432.192	125.98	381.663	-1.60151	1.01454e-06	5.65986e-06	GTA08_BOTSDO07683	WWBZ02000051.1	1132552	1136007	-	3351	protein_coding	RecF/RecN/SMC && Q8IY18.2 RecName: Full=Structural maintenance of chromosomes protein 5; Short=SMC protein 5; Short=SMC-5; Short=hSMC5 && PF02463:RecF/RecN/SMC N terminal domain	SMC_N
BOTSDO05565	378.952	233.704	743.509	851.573	306.328	797.541	-1.38181	1.01501e-06	5.65986e-06	GTA08_BOTSDO05565	WWBZ02000033.1	2527473	2528920	+	1344	protein_coding	hypothetical protein && O14206.2 RecName: Full=Brix domain-containing protein C1B9.03c && PF04427:Brix domain	-
BOTSDO03100	3309.52	4167.72	1060.25	1911.55	3738.62	1485.9	1.33054	1.01549e-06	5.65986e-06	GTA08_BOTSDO03100	WWBZ02000016.1	4376729	4379251	+	2349	protein_coding	hypothetical protein && - && -	-
BOTSDO00250	56.019	44.0757	183.049	197.305	50.0474	190.177	-1.92787	1.03564e-06	5.76931e-06	GTA08_BOTSDO00250	WWBZ02000001.1	902634	903836	+	1203	protein_coding	DNA-binding SAP && Q10423.1 RecName: Full=Cruciform cutting endonuclease 1, mitochondrial; AltName: Full=Protein ydc2; Flags: Precursor && PF09159:Mitochondrial resolvase Ydc2 / RNA splicing MRS1	-
BOTSDO11811	219.682	226.529	497.73	592.77	223.106	545.25	-1.28971	1.04435e-06	5.81497e-06	GTA08_BOTSDO11811	WWBZ02000002.1	998426	1001696	+	3216	protein_coding	hypothetical protein && - && -	-
BOTSDO07476	67.0031	95.3266	256.063	275.886	81.1649	265.975	-1.71091	1.07018e-06	5.95583e-06	GTA08_BOTSDO07476	WWBZ02000051.1	428067	428595	-	417	protein_coding	Dynein light chain-related protein && - && PF03259:Roadblock/LC7 domain	-
BOTSDO08923	140.597	135.302	340.389	415.11	137.95	377.75	-1.45427	1.07726e-06	5.99229e-06	GTA08_BOTSDO08923	WWBZ02000062.1	1522888	1523340	+	453	protein_coding	G10 protein && Q962X9.1 RecName: Full=Protein BUD31 homolog; AltName: Full=Protein G10 homolog [Branchiostoma belcheri] && PF01125:G10 protein	-
BOTSDO01507	682.114	681.637	321.879	269.053	681.875	295.466	1.20777	1.08414e-06	6.02759e-06	GTA08_BOTSDO01507	WWBZ02000001.1	5112508	5113546	-	954	protein_coding	hypothetical protein && Q9C0Y8.1 RecName: Full=UPF0613 protein PB24D3.06c && PF08538:Protein of unknown function (DUF1749)	-
BOTSDO04772	3190.89	3377.43	1579.57	1810.77	3284.16	1695.17	0.953847	1.09184e-06	6.06742e-06	GTA08_BOTSDO04772	WWBZ02000022.1	4546375	4548369	+	1995	protein_coding	hypothetical protein && - && -	-
BOTSDO10747	2800.95	3202.15	1638.19	1288.04	3001.55	1463.11	1.03719	1.10745e-06	6.15112e-06	GTA08_BOTSDO10747	WWBZ02000082.1	773565	775012	+	1383	protein_coding	glycoside hydrolase family 16 protein && D4ALQ5.2 RecName: Full=Probable extracellular glycosidase ARB_05253; Flags: Precursor && PF00722:Glycosyl hydrolases family 16	-
BOTSDO08709	858.958	830.264	417.517	298.947	844.611	358.232	1.23918	1.12843e-06	6.26454e-06	GTA08_BOTSDO08709	WWBZ02000062.1	556444	558863	+	2055	protein_coding	carboxylesterase from carbohydrate esterase && Q69ZK9.2 RecName: Full=Neuroligin-2; Flags: Precursor && PF00135:Carboxylesterase family	COesterase
BOTSDO08210	537.123	505.334	230.354	196.451	521.229	213.403	1.28958	1.14184e-06	6.33587e-06	GTA08_BOTSDO08210	WWBZ02000051.1	2743123	2744989	-	1737	protein_coding	C6 zinc finger domain protein && - && PF00172:Fungal Zn(2)-Cys(6) binuclear cluster domain|PF11951:Fungal specific transcription factor domain	Zn_clus
BOTSDO00645	3095.32	3311.83	1442.8	1775.75	3203.58	1609.27	0.992902	1.14278e-06	6.33794e-06	GTA08_BOTSDO00645	WWBZ02000001.1	2211629	2213900	-	1785	protein_coding	hypothetical protein && O13923.1 RecName: Full=Coronin-like protein crn1 && PF16300:Type of WD40 repeat|PF08953:Domain of unknown function (DUF1899)	-
BOTSDO01496	406.412	241.904	788.757	907.092	324.158	847.925	-1.38854	1.18702e-06	6.5785e-06	GTA08_BOTSDO01496	WWBZ02000001.1	5077721	5080323	-	2493	protein_coding	putative et-dependent rRNA methyltransferase spb1 protein && Q4WVH3.1 RecName: Full=AdoMet-dependent rRNA methyltransferase spb1; AltName: Full=2'-O-ribose RNA methyltransferase; AltName: Full=S-adenosyl-L-methionine-dependent methyltransferase && PF11861:Domain of unknown function (DUF3381)|PF01728:FtsJ-like methyltransferase|PF07780:Spb1 C-terminal domain	-
BOTSDO10621	313.047	205.003	613.935	733.702	259.025	673.819	-1.38077	1.18732e-06	6.5785e-06	GTA08_BOTSDO10621	WWBZ02000082.1	338853	340838	+	1881	protein_coding	hypothetical protein && P78750.3 RecName: Full=Probable U3 small nucleolar RNA-associated protein 18; Short=U3 snoRNA-associated protein 18 && -	-
novel.438	13.1809	9.22516	118.262	68.3308	11.203	93.2965	-3.05909	1.1982e-06	6.63552e-06	-	WWBZ02000051.1	4018582	4019172	+	534	-	-	-
BOTSDO13871	147.187	97.3766	345.531	378.382	122.282	361.957	-1.5676	1.2058e-06	6.6743e-06	GTA08_BOTSDO13871	WWBZ02000014.1	261261	262130	+	870	protein_coding	rRNA-processing protein EFG1 && Q0U913.1 RecName: Full=rRNA-processing protein EFG1 && PF10153:Uncharacterised conserved protein (DUF2361)	-
BOTSDO04320	905.091	755.438	401.063	292.968	830.265	347.016	1.26009	1.21344e-06	6.71156e-06	GTA08_BOTSDO04320	WWBZ02000022.1	3043585	3044833	+	1008	protein_coding	Oxoglutarate/iron-dependent oxygenase && Q7LL04.2 RecName: Full=UPF0676 protein C1494.01 && PF03171:2OG-Fe(II) oxygenase superfamily|PF14226:non-haem dioxygenase in morphine synthesis N-terminal	2OG-FeII_Oxy
BOTSDO13693	1106.1	1323.3	606.736	524.439	1214.7	565.588	1.10358	1.21372e-06	6.71156e-06	GTA08_BOTSDO13693	WWBZ02000013.1	374614	376063	+	1329	protein_coding	putative integral membrane protein && - && -	-
BOTSDO07986	184.533	169.128	436.028	454.4	176.831	445.214	-1.33264	1.21733e-06	6.72819e-06	GTA08_BOTSDO07986	WWBZ02000051.1	2064792	2065691	+	900	protein_coding	Translation initiation factor 3 && - && PF00707:Translation initiation factor IF-3, C-terminal domain	-
BOTSDO05362	207.6	168.103	467.907	482.586	187.851	475.247	-1.33997	1.22119e-06	6.74624e-06	GTA08_BOTSDO05362	WWBZ02000033.1	1815247	1816541	-	1173	protein_coding	XAP5 protein && Q9VAY7.1 RecName: Full=Protein FAM50 homolog && PF04921:XAP5, circadian clock regulator	-
BOTSDO09949	2380.26	2773.7	1094.18	1392.24	2576.98	1243.21	1.05115	1.22494e-06	6.76363e-06	GTA08_BOTSDO09949	WWBZ02000073.1	1277951	1280963	-	2220	protein_coding	putative C2H2 transcription factor protein && P32432.1 RecName: Full=Transcription factor SFP1; AltName: Full=Split finger protein 1 && -	-
BOTSDO04462	282.292	305.455	662.268	669.642	293.874	665.955	-1.18003	1.25016e-06	6.89947e-06	GTA08_BOTSDO04462	WWBZ02000022.1	3523315	3524650	+	1047	protein_coding	hypothetical protein && Q9C701.1 RecName: Full=Mitotic checkpoint protein BUB3.2; AltName: Full=Protein BUDDING UNINHIBITED BY BENZYMIDAZOL 3.2 && -	-
BOTSDO09852	320.736	337.231	721.914	737.119	328.984	729.516	-1.14885	1.25752e-06	6.9367e-06	GTA08_BOTSDO09852	WWBZ02000073.1	965269	967307	+	1887	protein_coding	hypothetical protein && Q8WZM0.1 RecName: Full=Histone acetyltransferase GCN5 && PF00439:Bromodomain|PF13508:Acetyltransferase (GNAT) domain	Bromodomain
BOTSDO08518	690.901	621.161	257.092	304.926	656.031	281.009	1.22179	1.26692e-06	6.98515e-06	GTA08_BOTSDO08518	WWBZ02000051.1	3762085	3763805	-	1665	protein_coding	Cytochrome P450 && Q64462.1 RecName: Full=Cytochrome P450 4B1; AltName: Full=CYPIVB1 && PF00067:Cytochrome P450	p450
BOTSDO02972	213.092	263.429	529.609	649.997	238.261	589.803	-1.3077	1.28859e-06	7.09765e-06	GTA08_BOTSDO02972	WWBZ02000016.1	3980549	3983272	+	2628	protein_coding	RZZ complex subunit Zw10 && - && PF06248:Centromere/kinetochore Zw10|PF11989:Retrograde transport protein Dsl1 C terminal	-
BOTSDO03797	93.365	78.9263	283.829	251.116	86.1457	267.473	-1.63484	1.29507e-06	7.12983e-06	GTA08_BOTSDO03797	WWBZ02000022.1	1406711	1407977	-	1218	protein_coding	hypothetical protein && - && -	-
BOTSDO00956	304.26	352.606	741.453	733.702	328.433	737.577	-1.16675	1.29624e-06	7.13282e-06	GTA08_BOTSDO00956	WWBZ02000001.1	3222277	3223434	+	1158	protein_coding	hypothetical protein && - && -	-
BOTSDO03547	74.692	69.7012	238.581	229.762	72.1966	234.172	-1.69777	1.31898e-06	7.25441e-06	GTA08_BOTSDO03547	WWBZ02000022.1	482883	485564	-	2586	protein_coding	hypothetical protein && - && -	-
BOTSDO13555	108.743	177.328	13.3688	33.3113	143.035	23.34	2.60164	1.34374e-06	7.38694e-06	GTA08_BOTSDO13555	WWBZ02000012.1	635196	638094	-	585	protein_coding	hypothetical protein && - && -	-
BOTSDO05487	250.438	248.054	516.24	746.514	249.246	631.377	-1.34198	1.3447e-06	7.38865e-06	GTA08_BOTSDO05487	WWBZ02000033.1	2308706	2311150	+	2445	protein_coding	tRNA ligase && P09880.1 RecName: Full=tRNA ligase && PF08303:tRNA ligase kinase domain|PF08302:Fungal tRNA ligase phosphodiesterase domain|PF09511:RNA ligase	-
BOTSDO08264	240.552	324.93	669.467	686.725	282.741	678.096	-1.26126	1.35231e-06	7.42322e-06	GTA08_BOTSDO08264	WWBZ02000051.1	2932716	2934140	+	1425	protein_coding	putative DNA base excision repair n-glycosylase 1 protein && C8VC05.2 RecName: Full=Endonuclease III homolog; AltName: Full=Bifunctional DNA N-glycoslyase/DNA-(apurinic or apyrimidinic site) lyase; Short=DNA glycoslyase/AP lyase; Flags: Precursor && PF00730:HhH-GPD superfamily base excision DNA repair protein|PF00633:Helix-hairpin-helix motif	HhH-GPD
BOTSDO00942	4176.16	4450.63	1975.49	2431.72	4313.39	2203.61	0.968672	1.35471e-06	7.43276e-06	GTA08_BOTSDO00942	WWBZ02000001.1	3159270	3163640	+	4371	protein_coding	hypothetical protein && P50526.1 RecName: Full=Serine/threonine-protein kinase ssp1 && PF00069:Protein kinase domain	Pkinase
BOTSDO09686	1172.01	1079.34	541.949	546.647	1125.67	544.298	1.04819	1.35712e-06	7.44236e-06	GTA08_BOTSDO09686	WWBZ02000073.1	439956	441149	-	1110	protein_coding	hypothetical protein && - && PF04909:Amidohydrolase	Amidohydro_2
BOTSDO05933	1253.29	1037.32	3256.84	2065.3	1145.3	2661.07	-1.21607	1.35851e-06	7.44632e-06	GTA08_BOTSDO05933	WWBZ02000033.1	3691106	3691752	-	564	protein_coding	hypothetical protein && - && PF09812:Mitochondrial ribosomal protein L28	-
BOTSDO05069	4812.14	4986.71	2780.7	2152.42	4899.43	2466.56	0.99044	1.35965e-06	7.44894e-06	GTA08_BOTSDO05069	WWBZ02000033.1	814086	814812	+	669	protein_coding	Shikimate kinase && Q10242.1 RecName: Full=Probable gluconokinase; AltName: Full=Gluconate kinase && PF01202:Shikimate kinase	SKI
BOTSDO01584	1028.11	1142.89	2253.15	2032.84	1085.5	2143	-0.980982	1.3634e-06	7.46585e-06	GTA08_BOTSDO01584	WWBZ02000001.1	5408816	5411096	-	2001	protein_coding	Glutamate-cysteine ligase catalytic subunit && Q8X0X0.1 RecName: Full=Glutamate--cysteine ligase; AltName: Full=Gamma-ECS; Short=GCS; AltName: Full=Gamma-glutamylcysteine synthetase && PF03074:Glutamate-cysteine ligase	GCS
BOTSDO09120	3583.02	3346.68	1810.95	1865.43	3464.85	1838.19	0.914416	1.36913e-06	7.49357e-06	GTA08_BOTSDO09120	WWBZ02000062.1	2191636	2193040	+	1152	protein_coding	hypothetical protein && - && -	-
BOTSDO04144	304.26	217.304	589.254	725.161	260.782	657.208	-1.33495	1.37496e-06	7.52181e-06	GTA08_BOTSDO04144	WWBZ02000022.1	2445694	2448674	+	2931	protein_coding	hypothetical protein && - && PF10395:Utp8 family	-
BOTSDO04894	128.514	195.778	27.7659	41.8526	162.146	34.8093	2.21398	1.38745e-06	7.58648e-06	GTA08_BOTSDO04894	WWBZ02000033.1	262394	264402	+	1782	protein_coding	putative C6 transcription factor && - && PF04082:Fungal specific transcription factor domain	Fungal_trans
BOTSDO05528	265.816	297.255	603.651	705.516	281.535	654.584	-1.21744	1.40726e-06	7.69104e-06	GTA08_BOTSDO05528	WWBZ02000033.1	2416080	2419714	+	3540	protein_coding	Timeless protein && Q0UJF3.1 RecName: Full=Topoisomerase 1-associated factor 1 && PF05029:Timeless protein C terminal region|PF04821:Timeless protein	TIMELESS_C
BOTSDO05708	1638.83	1428.87	3751.48	2727.25	1533.85	3239.37	-1.07839	1.41757e-06	7.74367e-06	GTA08_BOTSDO05708	WWBZ02000033.1	2964009	2965142	-	900	protein_coding	Ribosomal protein L9/RNase H1 && - && PF01281:Ribosomal protein L9, N-terminal domain	-
BOTSDO02455	466.825	248.054	896.736	1052.29	357.44	974.515	-1.44825	1.43086e-06	7.81246e-06	GTA08_BOTSDO02455	WWBZ02000016.1	2269984	2271101	+	990	protein_coding	Tetrahydrofolate dehydrogenase/cyclohydrolase && Q9P786.1 RecName: Full=Methylenetetrahydrofolate dehydrogenase [NAD(+)] && PF02882:Tetrahydrofolate dehydrogenase/cyclohydrolase, NAD(P)-binding domain|PF00763:Tetrahydrofolate dehydrogenase/cyclohydrolase, catalytic domain	-
BOTSDO10389	157.073	155.803	407.233	396.319	156.438	401.776	-1.36072	1.43389e-06	7.8252e-06	GTA08_BOTSDO10389	WWBZ02000073.1	2880056	2880931	-	876	protein_coding	Endonuclease TnsA /resolvase Hjc/tRNA endonuclease && - && PF10356:Protein of unknown function (DUF2034)	-
BOTSDO05407	428.381	227.554	883.367	900.259	327.967	891.813	-1.44434	1.43464e-06	7.82548e-06	GTA08_BOTSDO05407	WWBZ02000033.1	2007212	2009611	+	2400	protein_coding	putative eukaryotic ribosome biogenesis protein 1 protein && Q0UN56.3 RecName: Full=Ribosome biogenesis protein ERB1; AltName: Full=Eukaryotic ribosome biogenesis protein 1 && PF00400:WD domain, G-beta repeat|PF08145:BOP1NT (NUC169) domain	WD40
[truncated: 2,695 more rows]
